# Supplementary material for: Regularization Methods Based on the Lq-Likelihood for Linear Models with Heavy-Tailed Errors
Source: Entropy (Basel). 2020 Sep 16;22(9):1036. doi: 10.3390/e22091036 (PMC7597096; doi:10.3390/e22091036)
Supplement: Supplementary file 1 [file entropy-22-01036-s001.zip]

Archive with 6 entries (6 files):
- entropy-927958-supplementary.aux
- entropy-927958-supplementary.log
- entropy-927958-supplementary.out
- entropy-927958-supplementary.pdf
- entropy-927958-supplementary.synctex.gz
- entropy-927958-supplementary.tex
