# Supplementary material for: Regularization Methods Based on the Lq-Likelihood for Linear Models with Heavy-Tailed Errors
Source: Entropy (Basel). 2020 Sep 16;22(9):1036. doi: 10.3390/e22091036 (PMC7597096; doi:10.3390/e22091036)
Supplement: Supplementary file 1 [file entropy-22-01036-s001.zip › entropy-927958-supplementary.aux]

\relax 
\providecommand\hyper@newdestlabel[2]{}
\providecommand\HyperFirstAtBeginDocument{\AtBeginDocument}
\HyperFirstAtBeginDocument{\ifx\hyper@anchor\@undefined
\global\let\oldcontentsline\contentsline
\gdef\contentsline#1#2#3#4{\oldcontentsline{#1}{#2}{#3}}
\global\let\oldnewlabel\newlabel
\gdef\newlabel#1#2{\newlabelxx{#1}#2}
\gdef\newlabelxx#1#2#3#4#5#6{\oldnewlabel{#1}{{#2}{#3}}}
\AtEndDocument{\ifx\hyper@anchor\@undefined
\let\contentsline\oldcontentsline
\let\newlabel\oldnewlabel
\fi}
\fi}
\global\let\hyper@last\relax 
\gdef\HyperFirstAtBeginDocument#1{#1}
\providecommand\HyField@AuxAddToFields[1]{}
\providecommand\HyField@AuxAddToCoFields[2]{}
\@writefile{toc}{\contentsline {section}{\numberline {A}Tables}{1}{appendix.A}}
\newlabel{sec:table}{{A}{1}{Tables}{appendix.A}{}}
\@writefile{toc}{\contentsline {subsection}{\numberline {A.1}Best Performance}{1}{subsection.A.1}}
\newlabel{subsec:best}{{A.1}{1}{Best Performance}{subsection.A.1}{}}
\@writefile{toc}{\contentsline {subsection}{\numberline {A.2}Complete Results}{1}{subsection.A.2}}
\newlabel{subsec:complete}{{A.2}{1}{Complete Results}{subsection.A.2}{}}
\@writefile{lot}{\contentsline {table}{\numberline {S1}{\ignorespaces  The result on model selection for $q=1$ and $n=100$. Each number indicates how many trials a method correctly selects the true model using an appropriate information criterion. }}{2}{table.A.1}}
\newlabel{tab:model-sel_q1_n100}{{S1}{2}{The result on model selection for $q=1$ and $n=100$. Each number indicates how many trials a method correctly selects the true model using an appropriate information criterion}{table.A.1}{}}
\@writefile{lot}{\contentsline {table}{\numberline {S2}{\ignorespaces  The result on model selection for $q=1$ and $n=1{,}000$. }}{3}{table.A.2}}
\newlabel{tab:model-sel_q1_n1000}{{S2}{3}{The result on model selection for $q=1$ and $n=1{,}000$}{table.A.2}{}}
\@writefile{lot}{\contentsline {table}{\numberline {S3}{\ignorespaces  The result on model selection for $q=13/11$ and $n=100$. }}{3}{table.A.3}}
\newlabel{tab:model-sel_t10_n100}{{S3}{3}{The result on model selection for $q=13/11$ and $n=100$}{table.A.3}{}}
\@writefile{lot}{\contentsline {table}{\numberline {S4}{\ignorespaces  The result on model selection for $q=13/11$ and $n=1{,}000$. }}{3}{table.A.4}}
\newlabel{tab:model-sel_t10_n1000}{{S4}{3}{The result on model selection for $q=13/11$ and $n=1{,}000$}{table.A.4}{}}
\@writefile{lot}{\contentsline {table}{\numberline {S5}{\ignorespaces  The result on model selection for $q=3/2$ and $n=100$. }}{4}{table.A.5}}
\newlabel{tab:model-sel_t3_n100}{{S5}{4}{The result on model selection for $q=3/2$ and $n=100$}{table.A.5}{}}
\@writefile{lot}{\contentsline {table}{\numberline {S6}{\ignorespaces  The result on model selection for $q=3/2$ and $n=1{,}000$. }}{4}{table.A.6}}
\newlabel{tab:model-sel_t3_n1000}{{S6}{4}{The result on model selection for $q=3/2$ and $n=1{,}000$}{table.A.6}{}}
\@writefile{lot}{\contentsline {table}{\numberline {S7}{\ignorespaces  The result on model selection for $q=5/3$ and $n=100$. }}{4}{table.A.7}}
\newlabel{tab:model-sel_t2_n100}{{S7}{4}{The result on model selection for $q=5/3$ and $n=100$}{table.A.7}{}}
\@writefile{lot}{\contentsline {table}{\numberline {S8}{\ignorespaces  The result on model selection for $q=5/3$ and $n=1{,}000$. }}{5}{table.A.8}}
\newlabel{tab:model-sel_t2_n1000}{{S8}{5}{The result on model selection for $q=5/3$ and $n=1{,}000$}{table.A.8}{}}
\@writefile{lot}{\contentsline {table}{\numberline {S9}{\ignorespaces  The result on model selection for $q=2$ and $n=100$. }}{5}{table.A.9}}
\newlabel{tab:model-sel_q2_n100}{{S9}{5}{The result on model selection for $q=2$ and $n=100$}{table.A.9}{}}
\@writefile{lot}{\contentsline {table}{\numberline {S10}{\ignorespaces  The result on model selection for $q=2$ and $n=1{,}000$. }}{5}{table.A.10}}
\newlabel{tab:model-sel_q2_n1000}{{S10}{5}{The result on model selection for $q=2$ and $n=1{,}000$}{table.A.10}{}}
\@writefile{lot}{\contentsline {table}{\numberline {S11}{\ignorespaces  The result on model selection for $q=2.01$ and $n=100$. }}{6}{table.A.11}}
\newlabel{tab:model-sel_q2p01_n100}{{S11}{6}{The result on model selection for $q=2.01$ and $n=100$}{table.A.11}{}}
\@writefile{lot}{\contentsline {table}{\numberline {S12}{\ignorespaces  The result on model selection for $q=2.01$ and $n=1{,}000$. }}{6}{table.A.12}}
\newlabel{tab:model-sel_q2p01_n1000}{{S12}{6}{The result on model selection for $q=2.01$ and $n=1{,}000$}{table.A.12}{}}
\@writefile{lot}{\contentsline {table}{\numberline {S13}{\ignorespaces  The result on model selection for $q=2.1$ and $n=100$. }}{6}{table.A.13}}
\newlabel{tab:model-sel_q2p1_n100}{{S13}{6}{The result on model selection for $q=2.1$ and $n=100$}{table.A.13}{}}
\@writefile{lot}{\contentsline {table}{\numberline {S14}{\ignorespaces  The result on model selection for $q=2.1$ and $n=1{,}000$. }}{7}{table.A.14}}
\newlabel{tab:model-sel_q2p1_n1000}{{S14}{7}{The result on model selection for $q=2.1$ and $n=1{,}000$}{table.A.14}{}}
\@writefile{lot}{\contentsline {table}{\numberline {S15}{\ignorespaces  The result on generalization for $q=1$ and $n=100$. Each value indicates the average generalization error among $m=1{,}000$ trials. }}{7}{table.A.15}}
\newlabel{tab:para-est_q1_n100}{{S15}{7}{The result on generalization for $q=1$ and $n=100$. Each value indicates the average generalization error among $m=1{,}000$ trials}{table.A.15}{}}
\@writefile{lot}{\contentsline {table}{\numberline {S16}{\ignorespaces  The result on generalization for $q=1$ and $n=1{,}000$. }}{7}{table.A.16}}
\newlabel{tab:para-est_q1_n1000}{{S16}{7}{The result on generalization for $q=1$ and $n=1{,}000$}{table.A.16}{}}
\@writefile{lot}{\contentsline {table}{\numberline {S17}{\ignorespaces  The result on generalization for $q=13/11$ and $n=100$. }}{8}{table.A.17}}
\newlabel{tab:para-est_t10_n100}{{S17}{8}{The result on generalization for $q=13/11$ and $n=100$}{table.A.17}{}}
\@writefile{lot}{\contentsline {table}{\numberline {S18}{\ignorespaces  The result on generalization for $q=13/11$ and $n=1{,}000$. }}{8}{table.A.18}}
\newlabel{tab:para-est_t10_n1000}{{S18}{8}{The result on generalization for $q=13/11$ and $n=1{,}000$}{table.A.18}{}}
\@writefile{lot}{\contentsline {table}{\numberline {S19}{\ignorespaces  The result on generalization for $q=3/2$ and $n=100$. }}{8}{table.A.19}}
\newlabel{tab:para-est_t3_n100}{{S19}{8}{The result on generalization for $q=3/2$ and $n=100$}{table.A.19}{}}
\@writefile{lot}{\contentsline {table}{\numberline {S20}{\ignorespaces  The result on generalization for $q=3/2$ and $n=1{,}000$. }}{9}{table.A.20}}
\newlabel{tab:para-est_t3_n1000}{{S20}{9}{The result on generalization for $q=3/2$ and $n=1{,}000$}{table.A.20}{}}
\@writefile{lot}{\contentsline {table}{\numberline {S21}{\ignorespaces  The result on generalization for $q=5/3$ and $n=100$. }}{9}{table.A.21}}
\newlabel{tab:para-est_t2_n100}{{S21}{9}{The result on generalization for $q=5/3$ and $n=100$}{table.A.21}{}}
\@writefile{lot}{\contentsline {table}{\numberline {S22}{\ignorespaces  The result on generalization for $q=5/3$ and $n=1{,}000$. }}{9}{table.A.22}}
\newlabel{tab:para-est_t2_n1000}{{S22}{9}{The result on generalization for $q=5/3$ and $n=1{,}000$}{table.A.22}{}}
\@writefile{lot}{\contentsline {table}{\numberline {S23}{ The results on model selection for $q=1$ (the normal error). Note that, when $q=1$, $L_q$-criteria are equivalent to the original criteria, respectively. }}{10}{table.A.23}}
\newlabel{tab:q1model}{{S23}{10}{The results on model selection for $q=1$ (the normal error). Note that, when $q=1$, $L_q$-criteria are equivalent to the original criteria, respectively}{table.A.23}{}}
\gdef \LT@i {\LT@entry 
    {1}{28.41814pt}\LT@entry 
    {1}{38.90985pt}\LT@entry 
    {5}{27.94453pt}\LT@entry 
    {1}{30.48624pt}\LT@entry 
    {1}{30.48624pt}\LT@entry 
    {1}{30.17372pt}\LT@entry 
    {1}{30.17372pt}\LT@entry 
    {1}{34.04353pt}\LT@entry 
    {1}{34.04353pt}\LT@entry 
    {1}{33.73102pt}\LT@entry 
    {1}{33.73102pt}\LT@entry 
    {6}{27.94453pt}}
\@writefile{lot}{\contentsline {table}{\numberline {S24}{ The results on model selection for $q=13/11$ (the $t$-error with $\nu =10$). }}{14}{table.A.24}}
\newlabel{tab:t10model}{{S24}{14}{The results on model selection for $q=13/11$ (the $t$-error with $\nu =10$)}{table.A.24}{}}
\gdef \LT@ii {\LT@entry 
    {1}{28.41814pt}\LT@entry 
    {1}{38.90985pt}\LT@entry 
    {5}{27.94453pt}\LT@entry 
    {1}{30.48624pt}\LT@entry 
    {1}{30.48624pt}\LT@entry 
    {1}{30.17372pt}\LT@entry 
    {1}{30.17372pt}\LT@entry 
    {1}{34.04353pt}\LT@entry 
    {1}{34.04353pt}\LT@entry 
    {1}{33.73102pt}\LT@entry 
    {1}{33.73102pt}\LT@entry 
    {6}{27.94453pt}}
\@writefile{lot}{\contentsline {table}{\numberline {S25}{ The results on model selection for $q=3/2$ (the $t$-error with $\nu =3$). }}{18}{table.A.25}}
\newlabel{tab:t3model}{{S25}{18}{The results on model selection for $q=3/2$ (the $t$-error with $\nu =3$)}{table.A.25}{}}
\gdef \LT@iii {\LT@entry 
    {1}{28.41814pt}\LT@entry 
    {1}{38.90985pt}\LT@entry 
    {5}{27.94453pt}\LT@entry 
    {1}{30.48624pt}\LT@entry 
    {1}{30.48624pt}\LT@entry 
    {1}{30.17372pt}\LT@entry 
    {1}{30.17372pt}\LT@entry 
    {1}{34.04353pt}\LT@entry 
    {1}{34.04353pt}\LT@entry 
    {1}{33.73102pt}\LT@entry 
    {1}{33.73102pt}\LT@entry 
    {7}{27.94453pt}}
\@writefile{lot}{\contentsline {table}{\numberline {S26}{ The results on model selection for $q=5/3$ (the $t$-error with $\nu =2$). }}{22}{table.A.26}}
\newlabel{tab:t2model}{{S26}{22}{The results on model selection for $q=5/3$ (the $t$-error with $\nu =2$)}{table.A.26}{}}
\gdef \LT@iv {\LT@entry 
    {1}{28.41814pt}\LT@entry 
    {1}{38.90985pt}\LT@entry 
    {5}{27.94453pt}\LT@entry 
    {1}{30.48624pt}\LT@entry 
    {1}{30.48624pt}\LT@entry 
    {1}{30.17372pt}\LT@entry 
    {1}{30.17372pt}\LT@entry 
    {1}{34.04353pt}\LT@entry 
    {1}{34.04353pt}\LT@entry 
    {1}{33.73102pt}\LT@entry 
    {1}{33.73102pt}\LT@entry 
    {7}{27.94453pt}}
\@writefile{lot}{\contentsline {table}{\numberline {S27}{ The results on model selection for $q=2$ (the Cauchy error). }}{26}{table.A.27}}
\newlabel{tab:q2model}{{S27}{26}{The results on model selection for $q=2$ (the Cauchy error)}{table.A.27}{}}
\gdef \LT@v {\LT@entry 
    {1}{28.41814pt}\LT@entry 
    {1}{38.90985pt}\LT@entry 
    {1}{24.17366pt}\LT@entry 
    {1}{30.48624pt}\LT@entry 
    {1}{30.48624pt}\LT@entry 
    {1}{30.17372pt}\LT@entry 
    {1}{30.17372pt}\LT@entry 
    {1}{34.04353pt}\LT@entry 
    {1}{34.04353pt}\LT@entry 
    {1}{33.73102pt}\LT@entry 
    {1}{33.73102pt}\LT@entry 
    {5}{23.9584pt}}
\@writefile{lot}{\contentsline {table}{\numberline {S28}{ The results on model selection for $q=2.01$. }}{30}{table.A.28}}
\newlabel{tab:q2p01model}{{S28}{30}{The results on model selection for $q=2.01$}{table.A.28}{}}
\gdef \LT@vi {\LT@entry 
    {1}{28.41814pt}\LT@entry 
    {1}{38.90985pt}\LT@entry 
    {1}{24.17366pt}\LT@entry 
    {1}{30.48624pt}\LT@entry 
    {1}{30.48624pt}\LT@entry 
    {1}{30.17372pt}\LT@entry 
    {1}{30.17372pt}\LT@entry 
    {1}{34.04353pt}\LT@entry 
    {1}{34.04353pt}\LT@entry 
    {1}{33.73102pt}\LT@entry 
    {1}{33.73102pt}\LT@entry 
    {5}{23.9584pt}}
\@writefile{lot}{\contentsline {table}{\numberline {S29}{ The results on model selection for $q=2.1$. }}{34}{table.A.29}}
\newlabel{tab:q2p1model}{{S29}{34}{The results on model selection for $q=2.1$}{table.A.29}{}}
\gdef \LT@vii {\LT@entry 
    {1}{28.41814pt}\LT@entry 
    {1}{38.90985pt}\LT@entry 
    {1}{24.17366pt}\LT@entry 
    {1}{30.48624pt}\LT@entry 
    {1}{30.48624pt}\LT@entry 
    {1}{30.17372pt}\LT@entry 
    {1}{30.17372pt}\LT@entry 
    {1}{34.04353pt}\LT@entry 
    {1}{34.04353pt}\LT@entry 
    {1}{33.73102pt}\LT@entry 
    {1}{33.73102pt}\LT@entry 
    {5}{23.9584pt}}
\@writefile{lot}{\contentsline {table}{\numberline {S30}{ The results on model selection for $q=2.5$. }}{38}{table.A.30}}
\newlabel{tab:q5b2model}{{S30}{38}{The results on model selection for $q=2.5$}{table.A.30}{}}
\gdef \LT@viii {\LT@entry 
    {1}{28.41814pt}\LT@entry 
    {1}{38.90985pt}\LT@entry 
    {1}{24.17366pt}\LT@entry 
    {1}{30.48624pt}\LT@entry 
    {1}{30.48624pt}\LT@entry 
    {1}{30.17372pt}\LT@entry 
    {1}{30.17372pt}\LT@entry 
    {1}{34.04353pt}\LT@entry 
    {1}{34.04353pt}\LT@entry 
    {1}{33.73102pt}\LT@entry 
    {1}{33.73102pt}\LT@entry 
    {1}{23.61119pt}}
\@writefile{lot}{\contentsline {table}{\numberline {S31}{ The results on generalization for $q=1$ (the normal error). Note that, when $q=1$, $L_q$-criteria are equivalent to the original criteria, respectively. }}{42}{table.A.31}}
\newlabel{tab:q1gen}{{S31}{42}{The results on generalization for $q=1$ (the normal error). Note that, when $q=1$, $L_q$-criteria are equivalent to the original criteria, respectively}{table.A.31}{}}
\gdef \LT@ix {\LT@entry 
    {1}{28.41814pt}\LT@entry 
    {1}{38.90985pt}\LT@entry 
    {1}{30.48624pt}\LT@entry 
    {11}{31.93066pt}\LT@entry 
    {1}{30.17372pt}\LT@entry 
    {11}{31.93066pt}\LT@entry 
    {1}{34.04353pt}\LT@entry 
    {1}{34.04353pt}\LT@entry 
    {1}{33.73102pt}\LT@entry 
    {1}{33.73102pt}\LT@entry 
    {11}{35.9168pt}}
\@writefile{lot}{\contentsline {table}{\numberline {S32}{ The results on generalization for $q=13/11$ (the $t$-error with $\nu =10$). }}{46}{table.A.32}}
\newlabel{tab:t10gen}{{S32}{46}{The results on generalization for $q=13/11$ (the $t$-error with $\nu =10$)}{table.A.32}{}}
\gdef \LT@x {\LT@entry 
    {1}{28.41814pt}\LT@entry 
    {1}{38.90985pt}\LT@entry 
    {1}{30.48624pt}\LT@entry 
    {9}{34.19456pt}\LT@entry 
    {1}{30.17372pt}\LT@entry 
    {9}{34.19456pt}\LT@entry 
    {5}{42.16682pt}\LT@entry 
    {5}{42.16682pt}\LT@entry 
    {5}{42.16682pt}\LT@entry 
    {5}{42.16682pt}\LT@entry 
    {11}{38.1807pt}}
\@writefile{lot}{\contentsline {table}{\numberline {S33}{ The results on generalization for $q=3/2$ (the $t$-error with $\nu =3$). }}{50}{table.A.33}}
\newlabel{tab:t3gen}{{S33}{50}{The results on generalization for $q=3/2$ (the $t$-error with $\nu =3$)}{table.A.33}{}}
\gdef \LT@xi {\LT@entry 
    {1}{28.41814pt}\LT@entry 
    {1}{38.90985pt}\LT@entry 
    {1}{30.48624pt}\LT@entry 
    {9}{34.19456pt}\LT@entry 
    {14}{30.20844pt}\LT@entry 
    {9}{34.19456pt}\LT@entry 
    {1}{34.04353pt}\LT@entry 
    {9}{34.19456pt}\LT@entry 
    {1}{33.73102pt}\LT@entry 
    {9}{34.19456pt}\LT@entry 
    {11}{38.1807pt}}
\@writefile{lot}{\contentsline {table}{\numberline {S34}{ The results on generalization for $q=5/3$ (the $t$-error with $\nu =2$). }}{54}{table.A.34}}
\newlabel{tab:t2gen}{{S34}{54}{The results on generalization for $q=5/3$ (the $t$-error with $\nu =2$)}{table.A.34}{}}
\gdef \LT@xii {\LT@entry 
    {1}{28.41814pt}\LT@entry 
    {1}{38.90985pt}\LT@entry 
    {1}{30.48624pt}\LT@entry 
    {7}{38.1807pt}\LT@entry 
    {5}{30.20844pt}\LT@entry 
    {7}{38.1807pt}\LT@entry 
    {1}{34.04353pt}\LT@entry 
    {7}{38.1807pt}\LT@entry 
    {1}{33.73102pt}\LT@entry 
    {7}{38.1807pt}\LT@entry 
    {7}{38.1807pt}}
