# Supplementary material for: Regularization Methods Based on the Lq-Likelihood for Linear Models with Heavy-Tailed Errors
Source: Entropy (Basel). 2020 Sep 16;22(9):1036. doi: 10.3390/e22091036 (PMC7597096; doi:10.3390/e22091036)
Supplement: Supplementary file 1 [file entropy-22-01036-s001.zip › entropy-927958-supplementary.log]

This is pdfTeX, Version 3.14159265-2.6-1.40.18 (TeX Live 2017/W32TeX) (preloaded format=pdflatex 2017.9.8)  16 SEP 2020 12:11
entering extended mode
 restricted \write18 enabled.
 %&-line parsing enabled.
**./entropy-927958-supplementary.tex
(./entropy-927958-supplementary.tex
LaTeX2e <2017-04-15>
Babel <3.10> and hyphenation patterns for 84 language(s) loaded.
(c:/texlive/2017/texmf-dist/tex/latex/base/article.cls
Document Class: article 2014/09/29 v1.4h Standard LaTeX document class
(c:/texlive/2017/texmf-dist/tex/latex/base/size10.clo
File: size10.clo 2014/09/29 v1.4h Standard LaTeX file (size option)
)
\c@part=\count79
\c@section=\count80
\c@subsection=\count81
\c@subsubsection=\count82
\c@paragraph=\count83
\c@subparagraph=\count84
\c@figure=\count85
\c@table=\count86
\abovecaptionskip=\skip41
\belowcaptionskip=\skip42
\bibindent=\dimen102
)
(c:/texlive/2017/texmf-dist/tex/latex/amsmath/amsmath.sty
Package: amsmath 2016/11/05 v2.16a AMS math features
\@mathmargin=\skip43

For additional information on amsmath, use the `?' option.
(c:/texlive/2017/texmf-dist/tex/latex/amsmath/amstext.sty
Package: amstext 2000/06/29 v2.01 AMS text

(c:/texlive/2017/texmf-dist/tex/latex/amsmath/amsgen.sty
File: amsgen.sty 1999/11/30 v2.0 generic functions
\@emptytoks=\toks14
\ex@=\dimen103
))
(c:/texlive/2017/texmf-dist/tex/latex/amsmath/amsbsy.sty
Package: amsbsy 1999/11/29 v1.2d Bold Symbols
\pmbraise@=\dimen104
)
(c:/texlive/2017/texmf-dist/tex/latex/amsmath/amsopn.sty
Package: amsopn 2016/03/08 v2.02 operator names
)
\inf@bad=\count87
LaTeX Info: Redefining \frac on input line 213.
\uproot@=\count88
\leftroot@=\count89
LaTeX Info: Redefining \overline on input line 375.
\classnum@=\count90
\DOTSCASE@=\count91
LaTeX Info: Redefining \ldots on input line 472.
LaTeX Info: Redefining \dots on input line 475.
LaTeX Info: Redefining \cdots on input line 596.
\Mathstrutbox@=\box26
\strutbox@=\box27
\big@size=\dimen105
LaTeX Font Info:    Redeclaring font encoding OML on input line 712.
LaTeX Font Info:    Redeclaring font encoding OMS on input line 713.
\macc@depth=\count92
\c@MaxMatrixCols=\count93
\dotsspace@=\muskip10
\c@parentequation=\count94
\dspbrk@lvl=\count95
\tag@help=\toks15
\row@=\count96
\column@=\count97
\maxfields@=\count98
\andhelp@=\toks16
\eqnshift@=\dimen106
\alignsep@=\dimen107
\tagshift@=\dimen108
\tagwidth@=\dimen109
\totwidth@=\dimen110
\lineht@=\dimen111
\@envbody=\toks17
\multlinegap=\skip44
\multlinetaggap=\skip45
\mathdisplay@stack=\toks18
LaTeX Info: Redefining \[ on input line 2817.
LaTeX Info: Redefining \] on input line 2818.
)
(c:/texlive/2017/texmf-dist/tex/latex/amsfonts/amssymb.sty
Package: amssymb 2013/01/14 v3.01 AMS font symbols

(c:/texlive/2017/texmf-dist/tex/latex/amsfonts/amsfonts.sty
Package: amsfonts 2013/01/14 v3.01 Basic AMSFonts support
\symAMSa=\mathgroup4
\symAMSb=\mathgroup5
LaTeX Font Info:    Overwriting math alphabet `\mathfrak' in version `bold'
(Font)                  U/euf/m/n --> U/euf/b/n on input line 106.
))
(c:/texlive/2017/texmf-dist/tex/latex/natbib/natbib.sty
Package: natbib 2010/09/13 8.31b (PWD, AO)
\bibhang=\skip46
\bibsep=\skip47
LaTeX Info: Redefining \cite on input line 694.
\c@NAT@ctr=\count99
)
(c:/texlive/2017/texmf-dist/tex/latex/graphics/graphicx.sty
Package: graphicx 2014/10/28 v1.0g Enhanced LaTeX Graphics (DPC,SPQR)

(c:/texlive/2017/texmf-dist/tex/latex/graphics/keyval.sty
Package: keyval 2014/10/28 v1.15 key=value parser (DPC)
\KV@toks@=\toks19
)
(c:/texlive/2017/texmf-dist/tex/latex/graphics/graphics.sty
Package: graphics 2017/04/14 v1.1b Standard LaTeX Graphics (DPC,SPQR)

(c:/texlive/2017/texmf-dist/tex/latex/graphics/trig.sty
Package: trig 2016/01/03 v1.10 sin cos tan (DPC)
)
(c:/texlive/2017/texmf-dist/tex/latex/graphics-cfg/graphics.cfg
File: graphics.cfg 2016/06/04 v1.11 sample graphics configuration
)
Package graphics Info: Driver file: dvipdfmx.def on input line 99.

(c:/texlive/2017/texmf-dist/tex/latex/graphics-def/dvipdfmx.def
File: dvipdfmx.def 2016/07/11 v4.12 LaTeX color/graphics driver for dvipdfmx (L
3/ChoF)
))
\Gin@req@height=\dimen112
\Gin@req@width=\dimen113
)
(c:/texlive/2017/texmf-dist/tex/latex/algorithm2e/algorithm2e.sty
Package: algorithm2e 2013/01/06 v5.00 algorithms environments
\c@AlgoLine=\count100

(c:/texlive/2017/texmf-dist/tex/latex/base/ifthen.sty
Package: ifthen 2014/09/29 v1.1c Standard LaTeX ifthen package (DPC)
)
\algocf@hangindent=\skip48

(c:/texlive/2017/texmf-dist/tex/latex/tools/xspace.sty
Package: xspace 2014/10/28 v1.13 Space after command names (DPC,MH)
)
(c:/texlive/2017/texmf-dist/tex/latex/relsize/relsize.sty
Package: relsize 2013/03/29 ver 4.1
)
********************************************************
Package `algorithm2e' Release 5.1 -- october 19 2015 --
- algorithm2e-announce@lirmm.fr mailing list for announcement about releases
- algorithm2e-discussion@lirmm.fr mailing list for discussion about package
subscribe by emailing sympa@lirmm.fr with 'subscribe <list> <firstname name>'
- Author: Christophe Fiorio (christophe.fiorio@umontpellier.fr)
********************************************************
\skiptotal=\skip49
\skiplinenumber=\skip50
\skiprule=\skip51
\skiphlne=\skip52
\skiptext=\skip53
\skiplength=\skip54
\algomargin=\skip55
\skipalgocfslide=\skip56
\algowidth=\dimen114
\inoutsize=\dimen115
\inoutindent=\dimen116
\interspacetitleruled=\dimen117
\interspacealgoruled=\dimen118
\interspacetitleboxruled=\dimen119
\algocf@ruledwidth=\skip57
\algocf@inoutbox=\box28
\algocf@inputbox=\box29
\AlCapSkip=\skip58
\AlCapHSkip=\skip59
\algoskipindent=\skip60
\algocf@nlbox=\box30
\algocf@hangingbox=\box31
\algocf@untilbox=\box32
\algocf@skipuntil=\skip61
\algocf@capbox=\box33
\algoheightruledefault=\skip62
\algoheightrule=\skip63
\algotitleheightruledefault=\skip64
\algotitleheightrule=\skip65
\c@algocfline=\count101
\c@algocfproc=\count102
\c@algocf=\count103
\algocf@algoframe=\box34
\algocf@algobox=\box35
) (c:/texlive/2017/texmf-dist/tex/latex/hyperref/hyperref.sty
Package: hyperref 2017/03/14 v6.85a Hypertext links for LaTeX

(c:/texlive/2017/texmf-dist/tex/generic/oberdiek/hobsub-hyperref.sty
Package: hobsub-hyperref 2016/05/16 v1.14 Bundle oberdiek, subset hyperref (HO)


(c:/texlive/2017/texmf-dist/tex/generic/oberdiek/hobsub-generic.sty
Package: hobsub-generic 2016/05/16 v1.14 Bundle oberdiek, subset generic (HO)
Package: hobsub 2016/05/16 v1.14 Construct package bundles (HO)
Package: infwarerr 2016/05/16 v1.4 Providing info/warning/error messages (HO)
Package: ltxcmds 2016/05/16 v1.23 LaTeX kernel commands for general use (HO)
Package: ifluatex 2016/05/16 v1.4 Provides the ifluatex switch (HO)
Package ifluatex Info: LuaTeX not detected.
Package: ifvtex 2016/05/16 v1.6 Detect VTeX and its facilities (HO)
Package ifvtex Info: VTeX not detected.
Package: intcalc 2016/05/16 v1.2 Expandable calculations with integers (HO)
Package: ifpdf 2017/03/15 v3.2 Provides the ifpdf switch
Package: etexcmds 2016/05/16 v1.6 Avoid name clashes with e-TeX commands (HO)
Package etexcmds Info: Could not find \expanded.
(etexcmds)             That can mean that you are not using pdfTeX 1.50 or
(etexcmds)             that some package has redefined \expanded.
(etexcmds)             In the latter case, load this package earlier.
Package: kvsetkeys 2016/05/16 v1.17 Key value parser (HO)
Package: kvdefinekeys 2016/05/16 v1.4 Define keys (HO)
Package: pdftexcmds 2017/03/19 v0.25 Utility functions of pdfTeX for LuaTeX (HO
)
Package pdftexcmds Info: LuaTeX not detected.
Package pdftexcmds Info: \pdf@primitive is available.
Package pdftexcmds Info: \pdf@ifprimitive is available.
Package pdftexcmds Info: \pdfdraftmode found.
Package: pdfescape 2016/05/16 v1.14 Implements pdfTeX's escape features (HO)
Package: bigintcalc 2016/05/16 v1.4 Expandable calculations on big integers (HO
)
Package: bitset 2016/05/16 v1.2 Handle bit-vector datatype (HO)
Package: uniquecounter 2016/05/16 v1.3 Provide unlimited unique counter (HO)
)
Package hobsub Info: Skipping package `hobsub' (already loaded).
Package: letltxmacro 2016/05/16 v1.5 Let assignment for LaTeX macros (HO)
Package: hopatch 2016/05/16 v1.3 Wrapper for package hooks (HO)
Package: xcolor-patch 2016/05/16 xcolor patch
Package: atveryend 2016/05/16 v1.9 Hooks at the very end of document (HO)
Package atveryend Info: \enddocument detected (standard20110627).
Package: atbegshi 2016/06/09 v1.18 At begin shipout hook (HO)
Package: refcount 2016/05/16 v3.5 Data extraction from label references (HO)
Package: hycolor 2016/05/16 v1.8 Color options for hyperref/bookmark (HO)
)
(c:/texlive/2017/texmf-dist/tex/generic/ifxetex/ifxetex.sty
Package: ifxetex 2010/09/12 v0.6 Provides ifxetex conditional
)
(c:/texlive/2017/texmf-dist/tex/latex/oberdiek/auxhook.sty
Package: auxhook 2016/05/16 v1.4 Hooks for auxiliary files (HO)
)
(c:/texlive/2017/texmf-dist/tex/latex/oberdiek/kvoptions.sty
Package: kvoptions 2016/05/16 v3.12 Key value format for package options (HO)
)
\@linkdim=\dimen120
\Hy@linkcounter=\count104
\Hy@pagecounter=\count105

(c:/texlive/2017/texmf-dist/tex/latex/hyperref/pd1enc.def
File: pd1enc.def 2017/03/14 v6.85a Hyperref: PDFDocEncoding definition (HO)
)
\Hy@SavedSpaceFactor=\count106

(c:/texlive/2017/texmf-dist/tex/latex/latexconfig/hyperref.cfg
File: hyperref.cfg 2002/06/06 v1.2 hyperref configuration of TeXLive
)
Package hyperref Info: Hyper figures OFF on input line 4498.
Package hyperref Info: Link nesting OFF on input line 4503.
Package hyperref Info: Hyper index ON on input line 4506.
Package hyperref Info: Plain pages OFF on input line 4513.
Package hyperref Info: Backreferencing OFF on input line 4518.
Package hyperref Info: Implicit mode ON; LaTeX internals redefined.
Package hyperref Info: Bookmarks ON on input line 4751.
\c@Hy@tempcnt=\count107

(c:/texlive/2017/texmf-dist/tex/latex/url/url.sty
\Urlmuskip=\muskip11
Package: url 2013/09/16  ver 3.4  Verb mode for urls, etc.
)
LaTeX Info: Redefining \url on input line 5104.
\XeTeXLinkMargin=\dimen121
\Fld@menulength=\count108
\Field@Width=\dimen122
\Fld@charsize=\dimen123
Package hyperref Info: Hyper figures OFF on input line 6358.
Package hyperref Info: Link nesting OFF on input line 6363.
Package hyperref Info: Hyper index ON on input line 6366.
Package hyperref Info: backreferencing OFF on input line 6373.
Package hyperref Info: Link coloring OFF on input line 6378.
Package hyperref Info: Link coloring with OCG OFF on input line 6383.
Package hyperref Info: PDF/A mode OFF on input line 6388.
LaTeX Info: Redefining \ref on input line 6428.
LaTeX Info: Redefining \pageref on input line 6432.
\Hy@abspage=\count109
\c@Item=\count110
\c@Hfootnote=\count111
)

Package hyperref Message: Driver (autodetected): hpdftex.

(c:/texlive/2017/texmf-dist/tex/latex/hyperref/hpdftex.def
File: hpdftex.def 2017/03/14 v6.85a Hyperref driver for pdfTeX
\Fld@listcount=\count112
\c@bookmark@seq@number=\count113

(c:/texlive/2017/texmf-dist/tex/latex/oberdiek/rerunfilecheck.sty
Package: rerunfilecheck 2016/05/16 v1.8 Rerun checks for auxiliary files (HO)
Package uniquecounter Info: New unique counter `rerunfilecheck' on input line 2
82.
)
\Hy@SectionHShift=\skip66
)
(c:/texlive/2017/texmf-dist/tex/latex/graphics/rotating.sty
Package: rotating 2016/08/11 v2.16d rotated objects in LaTeX
\c@r@tfl@t=\count114
\rotFPtop=\skip67
\rotFPbot=\skip68
\rot@float@box=\box36
\rot@mess@toks=\toks20
)
(c:/texlive/2017/texmf-dist/tex/latex/tools/bm.sty
Package: bm 2017/01/16 v1.2c Bold Symbol Support (DPC/FMi)
\symboldoperators=\mathgroup6
\symboldletters=\mathgroup7
\symboldsymbols=\mathgroup8
LaTeX Font Info:    Redeclaring math alphabet \mathbf on input line 141.
LaTeX Info: Redefining \bm on input line 207.
)
(c:/texlive/2017/texmf-dist/tex/latex/multirow/multirow.sty
Package: multirow 2016/11/25 v2.2 Span multiple rows of a table
\multirow@colwidth=\skip69
\multirow@cntb=\count115
\multirow@dima=\skip70
\bigstrutjot=\dimen124
)
(c:/texlive/2017/texmf-dist/tex/latex/comment/comment.sty
\CommentStream=\write3

Excluding comment 'comment')
(c:/texlive/2017/texmf-dist/tex/latex/tools/longtable.sty
Package: longtable 2014/10/28 v4.11 Multi-page Table package (DPC)
\LTleft=\skip71
\LTright=\skip72
\LTpre=\skip73
\LTpost=\skip74
\LTchunksize=\count116
\LTcapwidth=\dimen125
\LT@head=\box37
\LT@firsthead=\box38
\LT@foot=\box39
\LT@lastfoot=\box40
\LT@cols=\count117
\LT@rows=\count118
\c@LT@tables=\count119
\c@LT@chunks=\count120
\LT@p@ftn=\toks21
)
(c:/texlive/2017/texmf-dist/tex/latex/amscls/amsthm.sty
Package: amsthm 2015/03/04 v2.20.2
\thm@style=\toks22
\thm@bodyfont=\toks23
\thm@headfont=\toks24
\thm@notefont=\toks25
\thm@headpunct=\toks26
\thm@preskip=\skip75
\thm@postskip=\skip76
\thm@headsep=\skip77
\dth@everypar=\toks27
)
\c@lemma=\count121

(./entropy-927958-supplementary.aux)
\openout1 = `entropy-927958-supplementary.aux'.

LaTeX Font Info:    Checking defaults for OML/cmm/m/it on input line 42.
LaTeX Font Info:    ... okay on input line 42.
LaTeX Font Info:    Checking defaults for T1/cmr/m/n on input line 42.
LaTeX Font Info:    ... okay on input line 42.
LaTeX Font Info:    Checking defaults for OT1/cmr/m/n on input line 42.
LaTeX Font Info:    ... okay on input line 42.
LaTeX Font Info:    Checking defaults for OMS/cmsy/m/n on input line 42.
LaTeX Font Info:    ... okay on input line 42.
LaTeX Font Info:    Checking defaults for OMX/cmex/m/n on input line 42.
LaTeX Font Info:    ... okay on input line 42.
LaTeX Font Info:    Checking defaults for U/cmr/m/n on input line 42.
LaTeX Font Info:    ... okay on input line 42.
LaTeX Font Info:    Checking defaults for PD1/pdf/m/n on input line 42.
LaTeX Font Info:    ... okay on input line 42.
\AtBeginShipoutBox=\box41
Package hyperref Info: Link coloring OFF on input line 42.

(c:/texlive/2017/texmf-dist/tex/latex/hyperref/nameref.sty
Package: nameref 2016/05/21 v2.44 Cross-referencing by name of section

(c:/texlive/2017/texmf-dist/tex/generic/oberdiek/gettitlestring.sty
Package: gettitlestring 2016/05/16 v1.5 Cleanup title references (HO)
)
\c@section@level=\count122
)
LaTeX Info: Redefining \ref on input line 42.
LaTeX Info: Redefining \pageref on input line 42.
LaTeX Info: Redefining \nameref on input line 42.

(./entropy-927958-supplementary.out) (./entropy-927958-supplementary.out)
\@outlinefile=\write4
\openout4 = `entropy-927958-supplementary.out'.

LaTeX Font Info:    Try loading font information for U+msa on input line 44.

(c:/texlive/2017/texmf-dist/tex/latex/amsfonts/umsa.fd
File: umsa.fd 2013/01/14 v3.01 AMS symbols A
)
LaTeX Font Info:    Try loading font information for U+msb on input line 44.

(c:/texlive/2017/texmf-dist/tex/latex/amsfonts/umsb.fd
File: umsb.fd 2013/01/14 v3.01 AMS symbols B
)
LaTeX Font Info:    Try loading font information for OMS+cmr on input line 44.

(c:/texlive/2017/texmf-dist/tex/latex/base/omscmr.fd
File: omscmr.fd 2014/09/29 v2.5h Standard LaTeX font definitions
)
LaTeX Font Info:    Font shape `OMS/cmr/m/n' in size <8> not available
(Font)              Font shape `OMS/cmsy/m/n' tried instead on input line 44.
LaTeX Font Info:    Font shape `OMS/cmr/m/n' in size <6> not available
(Font)              Font shape `OMS/cmsy/m/n' tried instead on input line 44.

Overfull \hbox (27.12294pt too wide) in paragraph at lines 101--121
 [] 
 []


Overfull \hbox (27.12294pt too wide) in paragraph at lines 135--155
 [] 
 []


Overfull \hbox (27.12294pt too wide) in paragraph at lines 172--192
 [] 
 []


Overfull \hbox (27.12294pt too wide) in paragraph at lines 206--226
 [] 
 []


Overfull \hbox (27.12294pt too wide) in paragraph at lines 243--263
 [] 
 []


Overfull \hbox (27.12294pt too wide) in paragraph at lines 277--297
 [] 
 []


Overfull \hbox (27.12294pt too wide) in paragraph at lines 314--334
 [] 
 []


Overfull \hbox (27.12294pt too wide) in paragraph at lines 348--368
 [] 
 []


Overfull \hbox (27.12294pt too wide) in paragraph at lines 385--405
 [] 
 []


Overfull \hbox (27.12294pt too wide) in paragraph at lines 419--439
 [] 
 []


Overfull \hbox (27.12294pt too wide) in paragraph at lines 456--476
 [] 
 []


Overfull \hbox (27.12294pt too wide) in paragraph at lines 490--510
 [] 
 []


Overfull \hbox (27.12294pt too wide) in paragraph at lines 527--547
 [] 
 []


Overfull \hbox (27.12294pt too wide) in paragraph at lines 561--581
 [] 
 []


Overfull \hbox (27.12294pt too wide) in paragraph at lines 599--619
 [] 
 []


Overfull \hbox (27.12294pt too wide) in paragraph at lines 633--653
 [] 
 []


Overfull \hbox (27.12294pt too wide) in paragraph at lines 670--690
 [] 
 []


Overfull \hbox (27.12294pt too wide) in paragraph at lines 704--724
 [] 
 []


Overfull \hbox (27.12294pt too wide) in paragraph at lines 741--761
 [] 
 []


Overfull \hbox (27.12294pt too wide) in paragraph at lines 775--795
 [] 
 []


Overfull \hbox (27.12294pt too wide) in paragraph at lines 812--832
 [] 
 []


Overfull \hbox (27.12294pt too wide) in paragraph at lines 846--866
 [] 
 []

[1

{c:/texlive/2017/texmf-var/fonts/map/pdftex/updmap/pdftex.map}] [2] [3]
[4] [5] [6] [7] [8] [9]
Overfull \hbox (35.08607pt too wide) in alignment at lines 913--925
 [] [] [] [] [] [] [] [] [] [] [] [] 
 []


Overfull \hbox (35.08607pt too wide) in alignment at lines 925--929
 [] [] [] [] [] [] [] [] [] [] [] [] 
 []


Overfull \hbox (35.08607pt too wide) in alignment at lines 929--932
 [] [] [] [] [] [] [] [] [] [] [] [] 
 []


Overfull \hbox (35.08607pt too wide) in alignment at lines 932--935
 [] [] [] [] [] [] [] [] [] [] [] [] 
 []


Overfull \hbox (35.08607pt too wide) in alignment at lines 935--979
 [] [] [] [] [] [] [] [] [] [] [] [] 
 []


Overfull \hbox (35.08607pt too wide) in alignment at lines 979--1022
 [] [] [] [] [] [] [] [] [] [] [] [] 
 []


Overfull \hbox (35.08607pt too wide) in alignment at lines 1022--1069
 [] [] [] [] [] [] [] [] [] [] [] [] 
 []


Overfull \hbox (35.08607pt too wide) in alignment at lines 1069--1115
 [] [] [] [] [] [] [] [] [] [] [] [] 
 []

[10

]
Overfull \hbox (35.08607pt too wide) in alignment at lines 1115--1160
 [] [] [] [] [] [] [] [] [] [] [] [] 
 []


Overfull \hbox (35.08607pt too wide) in alignment at lines 1160--1201
 [] [] [] [] [] [] [] [] [] [] [] [] 
 []


Overfull \hbox (35.08607pt too wide) in alignment at lines 1201--1247
 [] [] [] [] [] [] [] [] [] [] [] [] 
 []

[11

]
Overfull \hbox (35.08607pt too wide) in alignment at lines 1247--1292
 [] [] [] [] [] [] [] [] [] [] [] [] 
 []


Overfull \hbox (35.08607pt too wide) in alignment at lines 1292--1333
 [] [] [] [] [] [] [] [] [] [] [] [] 
 []


Overfull \hbox (35.08607pt too wide) in alignment at lines 1333--1365
 [] [] [] [] [] [] [] [] [] [] [] [] 
 []

[12] [13]
Overfull \hbox (35.08607pt too wide) in alignment at lines 1377--1388
 [] [] [] [] [] [] [] [] [] [] [] [] 
 []


Overfull \hbox (35.08607pt too wide) in alignment at lines 1388--1392
 [] [] [] [] [] [] [] [] [] [] [] [] 
 []


Overfull \hbox (35.08607pt too wide) in alignment at lines 1392--1395
 [] [] [] [] [] [] [] [] [] [] [] [] 
 []


Overfull \hbox (35.08607pt too wide) in alignment at lines 1395--1398
 [] [] [] [] [] [] [] [] [] [] [] [] 
 []


Overfull \hbox (35.08607pt too wide) in alignment at lines 1398--1442
 [] [] [] [] [] [] [] [] [] [] [] [] 
 []


Overfull \hbox (35.08607pt too wide) in alignment at lines 1442--1485
 [] [] [] [] [] [] [] [] [] [] [] [] 
 []


Overfull \hbox (35.08607pt too wide) in alignment at lines 1485--1532
 [] [] [] [] [] [] [] [] [] [] [] [] 
 []


Overfull \hbox (35.08607pt too wide) in alignment at lines 1532--1578
 [] [] [] [] [] [] [] [] [] [] [] [] 
 []

[14

]
Overfull \hbox (35.08607pt too wide) in alignment at lines 1578--1623
 [] [] [] [] [] [] [] [] [] [] [] [] 
 []


Overfull \hbox (35.08607pt too wide) in alignment at lines 1623--1667
 [] [] [] [] [] [] [] [] [] [] [] [] 
 []


Overfull \hbox (35.08607pt too wide) in alignment at lines 1667--1713
 [] [] [] [] [] [] [] [] [] [] [] [] 
 []

[15

]
Overfull \hbox (35.08607pt too wide) in alignment at lines 1713--1758
 [] [] [] [] [] [] [] [] [] [] [] [] 
 []


Overfull \hbox (35.08607pt too wide) in alignment at lines 1758--1802
 [] [] [] [] [] [] [] [] [] [] [] [] 
 []


Overfull \hbox (35.08607pt too wide) in alignment at lines 1802--1834
 [] [] [] [] [] [] [] [] [] [] [] [] 
 []

[16

] [17

]
Overfull \hbox (35.08607pt too wide) in alignment at lines 1847--1858
 [] [] [] [] [] [] [] [] [] [] [] [] 
 []


Overfull \hbox (35.08607pt too wide) in alignment at lines 1858--1862
 [] [] [] [] [] [] [] [] [] [] [] [] 
 []


Overfull \hbox (35.08607pt too wide) in alignment at lines 1862--1865
 [] [] [] [] [] [] [] [] [] [] [] [] 
 []


Overfull \hbox (35.08607pt too wide) in alignment at lines 1865--1868
 [] [] [] [] [] [] [] [] [] [] [] [] 
 []


Overfull \hbox (35.08607pt too wide) in alignment at lines 1868--1912
 [] [] [] [] [] [] [] [] [] [] [] [] 
 []


Overfull \hbox (35.08607pt too wide) in alignment at lines 1912--1955
 [] [] [] [] [] [] [] [] [] [] [] [] 
 []


Overfull \hbox (35.08607pt too wide) in alignment at lines 1955--2001
 [] [] [] [] [] [] [] [] [] [] [] [] 
 []


Overfull \hbox (35.08607pt too wide) in alignment at lines 2001--2047
 [] [] [] [] [] [] [] [] [] [] [] [] 
 []

[18

]
Overfull \hbox (35.08607pt too wide) in alignment at lines 2047--2092
 [] [] [] [] [] [] [] [] [] [] [] [] 
 []


Overfull \hbox (35.08607pt too wide) in alignment at lines 2092--2136
 [] [] [] [] [] [] [] [] [] [] [] [] 
 []


Overfull \hbox (35.08607pt too wide) in alignment at lines 2136--2182
 [] [] [] [] [] [] [] [] [] [] [] [] 
 []

[19

]
Overfull \hbox (35.08607pt too wide) in alignment at lines 2182--2227
 [] [] [] [] [] [] [] [] [] [] [] [] 
 []


Overfull \hbox (35.08607pt too wide) in alignment at lines 2227--2271
 [] [] [] [] [] [] [] [] [] [] [] [] 
 []


Overfull \hbox (35.08607pt too wide) in alignment at lines 2271--2303
 [] [] [] [] [] [] [] [] [] [] [] [] 
 []

[20

] [21

]
Overfull \hbox (35.08607pt too wide) in alignment at lines 2316--2327
 [] [] [] [] [] [] [] [] [] [] [] [] 
 []


Overfull \hbox (35.08607pt too wide) in alignment at lines 2327--2331
 [] [] [] [] [] [] [] [] [] [] [] [] 
 []


Overfull \hbox (35.08607pt too wide) in alignment at lines 2331--2334
 [] [] [] [] [] [] [] [] [] [] [] [] 
 []


Overfull \hbox (35.08607pt too wide) in alignment at lines 2334--2337
 [] [] [] [] [] [] [] [] [] [] [] [] 
 []


Overfull \hbox (35.08607pt too wide) in alignment at lines 2337--2381
 [] [] [] [] [] [] [] [] [] [] [] [] 
 []


Overfull \hbox (35.08607pt too wide) in alignment at lines 2381--2424
 [] [] [] [] [] [] [] [] [] [] [] [] 
 []


Overfull \hbox (35.08607pt too wide) in alignment at lines 2424--2469
 [] [] [] [] [] [] [] [] [] [] [] [] 
 []


Overfull \hbox (35.08607pt too wide) in alignment at lines 2469--2515
 [] [] [] [] [] [] [] [] [] [] [] [] 
 []

[22

]
Overfull \hbox (35.08607pt too wide) in alignment at lines 2515--2560
 [] [] [] [] [] [] [] [] [] [] [] [] 
 []


Overfull \hbox (35.08607pt too wide) in alignment at lines 2560--2602
 [] [] [] [] [] [] [] [] [] [] [] [] 
 []


Overfull \hbox (35.08607pt too wide) in alignment at lines 2602--2648
 [] [] [] [] [] [] [] [] [] [] [] [] 
 []

[23

]
Overfull \hbox (35.08607pt too wide) in alignment at lines 2648--2693
 [] [] [] [] [] [] [] [] [] [] [] [] 
 []


Overfull \hbox (35.08607pt too wide) in alignment at lines 2693--2735
 [] [] [] [] [] [] [] [] [] [] [] [] 
 []


Overfull \hbox (35.08607pt too wide) in alignment at lines 2735--2767
 [] [] [] [] [] [] [] [] [] [] [] [] 
 []

[24

] [25

]
Overfull \hbox (27.32907pt too wide) in alignment at lines 2780--2791
 [] [] [] [] [] [] [] [] [] [] [] [] 
 []


Overfull \hbox (27.32907pt too wide) in alignment at lines 2791--2795
 [] [] [] [] [] [] [] [] [] [] [] [] 
 []


Overfull \hbox (27.32907pt too wide) in alignment at lines 2795--2798
 [] [] [] [] [] [] [] [] [] [] [] [] 
 []


Overfull \hbox (27.32907pt too wide) in alignment at lines 2798--2801
 [] [] [] [] [] [] [] [] [] [] [] [] 
 []


Overfull \hbox (27.32907pt too wide) in alignment at lines 2801--2845
 [] [] [] [] [] [] [] [] [] [] [] [] 
 []


Overfull \hbox (27.32907pt too wide) in alignment at lines 2845--2888
 [] [] [] [] [] [] [] [] [] [] [] [] 
 []


Overfull \hbox (27.32907pt too wide) in alignment at lines 2888--2935
 [] [] [] [] [] [] [] [] [] [] [] [] 
 []


Overfull \hbox (27.32907pt too wide) in alignment at lines 2935--2981
 [] [] [] [] [] [] [] [] [] [] [] [] 
 []

[26

]
Overfull \hbox (27.32907pt too wide) in alignment at lines 2981--3026
 [] [] [] [] [] [] [] [] [] [] [] [] 
 []


Overfull \hbox (27.32907pt too wide) in alignment at lines 3026--3067
 [] [] [] [] [] [] [] [] [] [] [] [] 
 []


Overfull \hbox (27.32907pt too wide) in alignment at lines 3067--3113
 [] [] [] [] [] [] [] [] [] [] [] [] 
 []

[27

]
Overfull \hbox (27.32907pt too wide) in alignment at lines 3113--3158
 [] [] [] [] [] [] [] [] [] [] [] [] 
 []


Overfull \hbox (27.32907pt too wide) in alignment at lines 3158--3199
 [] [] [] [] [] [] [] [] [] [] [] [] 
 []


Overfull \hbox (27.32907pt too wide) in alignment at lines 3199--3231
 [] [] [] [] [] [] [] [] [] [] [] [] 
 []

[28] [29]
Overfull \hbox (27.32907pt too wide) in alignment at lines 3244--3255
 [] [] [] [] [] [] [] [] [] [] [] [] 
 []


Overfull \hbox (27.32907pt too wide) in alignment at lines 3255--3259
 [] [] [] [] [] [] [] [] [] [] [] [] 
 []


Overfull \hbox (27.32907pt too wide) in alignment at lines 3259--3262
 [] [] [] [] [] [] [] [] [] [] [] [] 
 []


Overfull \hbox (27.32907pt too wide) in alignment at lines 3262--3265
 [] [] [] [] [] [] [] [] [] [] [] [] 
 []


Overfull \hbox (27.32907pt too wide) in alignment at lines 3265--3309
 [] [] [] [] [] [] [] [] [] [] [] [] 
 []


Overfull \hbox (27.32907pt too wide) in alignment at lines 3309--3352
 [] [] [] [] [] [] [] [] [] [] [] [] 
 []


Overfull \hbox (27.32907pt too wide) in alignment at lines 3352--3397
 [] [] [] [] [] [] [] [] [] [] [] [] 
 []


Overfull \hbox (27.32907pt too wide) in alignment at lines 3397--3443
 [] [] [] [] [] [] [] [] [] [] [] [] 
 []

[30

]
Overfull \hbox (27.32907pt too wide) in alignment at lines 3443--3488
 [] [] [] [] [] [] [] [] [] [] [] [] 
 []


Overfull \hbox (27.32907pt too wide) in alignment at lines 3488--3530
 [] [] [] [] [] [] [] [] [] [] [] [] 
 []


Overfull \hbox (27.32907pt too wide) in alignment at lines 3530--3576
 [] [] [] [] [] [] [] [] [] [] [] [] 
 []

[31

]
Overfull \hbox (27.32907pt too wide) in alignment at lines 3576--3621
 [] [] [] [] [] [] [] [] [] [] [] [] 
 []


Overfull \hbox (27.32907pt too wide) in alignment at lines 3621--3663
 [] [] [] [] [] [] [] [] [] [] [] [] 
 []


Overfull \hbox (27.32907pt too wide) in alignment at lines 3663--3695
 [] [] [] [] [] [] [] [] [] [] [] [] 
 []

[32

] [33

]
Overfull \hbox (27.32907pt too wide) in alignment at lines 3708--3719
 [] [] [] [] [] [] [] [] [] [] [] [] 
 []


Overfull \hbox (27.32907pt too wide) in alignment at lines 3719--3723
 [] [] [] [] [] [] [] [] [] [] [] [] 
 []


Overfull \hbox (27.32907pt too wide) in alignment at lines 3723--3726
 [] [] [] [] [] [] [] [] [] [] [] [] 
 []


Overfull \hbox (27.32907pt too wide) in alignment at lines 3726--3729
 [] [] [] [] [] [] [] [] [] [] [] [] 
 []


Overfull \hbox (27.32907pt too wide) in alignment at lines 3729--3773
 [] [] [] [] [] [] [] [] [] [] [] [] 
 []


Overfull \hbox (27.32907pt too wide) in alignment at lines 3773--3816
 [] [] [] [] [] [] [] [] [] [] [] [] 
 []


Overfull \hbox (27.32907pt too wide) in alignment at lines 3816--3861
 [] [] [] [] [] [] [] [] [] [] [] [] 
 []


Overfull \hbox (27.32907pt too wide) in alignment at lines 3861--3907
 [] [] [] [] [] [] [] [] [] [] [] [] 
 []

[34

]
Overfull \hbox (27.32907pt too wide) in alignment at lines 3907--3952
 [] [] [] [] [] [] [] [] [] [] [] [] 
 []


Overfull \hbox (27.32907pt too wide) in alignment at lines 3952--3994
 [] [] [] [] [] [] [] [] [] [] [] [] 
 []


Overfull \hbox (27.32907pt too wide) in alignment at lines 3994--4040
 [] [] [] [] [] [] [] [] [] [] [] [] 
 []

[35

]
Overfull \hbox (27.32907pt too wide) in alignment at lines 4040--4085
 [] [] [] [] [] [] [] [] [] [] [] [] 
 []


Overfull \hbox (27.32907pt too wide) in alignment at lines 4085--4127
 [] [] [] [] [] [] [] [] [] [] [] [] 
 []


Overfull \hbox (27.32907pt too wide) in alignment at lines 4127--4159
 [] [] [] [] [] [] [] [] [] [] [] [] 
 []

[36

] [37

]
Overfull \hbox (26.98186pt too wide) in alignment at lines 4172--4183
 [] [] [] [] [] [] [] [] [] [] [] [] 
 []


Overfull \hbox (26.98186pt too wide) in alignment at lines 4183--4187
 [] [] [] [] [] [] [] [] [] [] [] [] 
 []


Overfull \hbox (26.98186pt too wide) in alignment at lines 4187--4190
 [] [] [] [] [] [] [] [] [] [] [] [] 
 []


Overfull \hbox (26.98186pt too wide) in alignment at lines 4190--4193
 [] [] [] [] [] [] [] [] [] [] [] [] 
 []


Overfull \hbox (26.98186pt too wide) in alignment at lines 4193--4237
 [] [] [] [] [] [] [] [] [] [] [] [] 
 []


Overfull \hbox (26.98186pt too wide) in alignment at lines 4237--4280
 [] [] [] [] [] [] [] [] [] [] [] [] 
 []


Overfull \hbox (26.98186pt too wide) in alignment at lines 4280--4325
 [] [] [] [] [] [] [] [] [] [] [] [] 
 []


Overfull \hbox (26.98186pt too wide) in alignment at lines 4325--4371
 [] [] [] [] [] [] [] [] [] [] [] [] 
 []

[38

]
Overfull \hbox (26.98186pt too wide) in alignment at lines 4371--4416
 [] [] [] [] [] [] [] [] [] [] [] [] 
 []


Overfull \hbox (26.98186pt too wide) in alignment at lines 4416--4458
 [] [] [] [] [] [] [] [] [] [] [] [] 
 []


Overfull \hbox (26.98186pt too wide) in alignment at lines 4458--4504
 [] [] [] [] [] [] [] [] [] [] [] [] 
 []

[39

]
Overfull \hbox (26.98186pt too wide) in alignment at lines 4504--4549
 [] [] [] [] [] [] [] [] [] [] [] [] 
 []


Overfull \hbox (26.98186pt too wide) in alignment at lines 4549--4591
 [] [] [] [] [] [] [] [] [] [] [] [] 
 []


Overfull \hbox (26.98186pt too wide) in alignment at lines 4591--4623
 [] [] [] [] [] [] [] [] [] [] [] [] 
 []

[40

] [41

]
Overfull \hbox (18.31517pt too wide) in alignment at lines 4638--4650
 [] [] [] [] [] [] [] [] [] [] [] 
 []


Overfull \hbox (18.31517pt too wide) in alignment at lines 4650--4654
 [] [] [] [] [] [] [] [] [] [] [] 
 []


Overfull \hbox (18.31517pt too wide) in alignment at lines 4654--4657
 [] [] [] [] [] [] [] [] [] [] [] 
 []


Overfull \hbox (18.31517pt too wide) in alignment at lines 4657--4660
 [] [] [] [] [] [] [] [] [] [] [] 
 []


Overfull \hbox (18.31517pt too wide) in alignment at lines 4660--4704
 [] [] [] [] [] [] [] [] [] [] [] 
 []


Overfull \hbox (18.31517pt too wide) in alignment at lines 4704--4747
 [] [] [] [] [] [] [] [] [] [] [] 
 []


Overfull \hbox (18.31517pt too wide) in alignment at lines 4747--4794
 [] [] [] [] [] [] [] [] [] [] [] 
 []


Overfull \hbox (18.31517pt too wide) in alignment at lines 4794--4840
 [] [] [] [] [] [] [] [] [] [] [] 
 []

[42

]
Overfull \hbox (18.31517pt too wide) in alignment at lines 4840--4885
 [] [] [] [] [] [] [] [] [] [] [] 
 []


Overfull \hbox (18.31517pt too wide) in alignment at lines 4885--4926
 [] [] [] [] [] [] [] [] [] [] [] 
 []


Overfull \hbox (18.31517pt too wide) in alignment at lines 4926--4972
 [] [] [] [] [] [] [] [] [] [] [] 
 []

[43

]
Overfull \hbox (18.31517pt too wide) in alignment at lines 4972--5017
 [] [] [] [] [] [] [] [] [] [] [] 
 []


Overfull \hbox (18.31517pt too wide) in alignment at lines 5017--5058
 [] [] [] [] [] [] [] [] [] [] [] 
 []


Overfull \hbox (18.31517pt too wide) in alignment at lines 5058--5090
 [] [] [] [] [] [] [] [] [] [] [] 
 []

[44] [45]
Overfull \hbox (58.22507pt too wide) in alignment at lines 5102--5113
 [] [] [] [] [] [] [] [] [] [] [] 
 []


Overfull \hbox (58.22507pt too wide) in alignment at lines 5113--5117
 [] [] [] [] [] [] [] [] [] [] [] 
 []


Overfull \hbox (58.22507pt too wide) in alignment at lines 5117--5120
 [] [] [] [] [] [] [] [] [] [] [] 
 []


Overfull \hbox (58.22507pt too wide) in alignment at lines 5120--5123
 [] [] [] [] [] [] [] [] [] [] [] 
 []


Overfull \hbox (58.22507pt too wide) in alignment at lines 5123--5167
 [] [] [] [] [] [] [] [] [] [] [] 
 []


Overfull \hbox (58.22507pt too wide) in alignment at lines 5167--5210
 [] [] [] [] [] [] [] [] [] [] [] 
 []


Overfull \hbox (58.22507pt too wide) in alignment at lines 5210--5257
 [] [] [] [] [] [] [] [] [] [] [] 
 []


Overfull \hbox (58.22507pt too wide) in alignment at lines 5257--5303
 [] [] [] [] [] [] [] [] [] [] [] 
 []

[46

]
Overfull \hbox (58.22507pt too wide) in alignment at lines 5303--5348
 [] [] [] [] [] [] [] [] [] [] [] 
 []


Overfull \hbox (58.22507pt too wide) in alignment at lines 5348--5389
 [] [] [] [] [] [] [] [] [] [] [] 
 []


Overfull \hbox (58.22507pt too wide) in alignment at lines 5389--5435
 [] [] [] [] [] [] [] [] [] [] [] 
 []

[47

]
Overfull \hbox (58.22507pt too wide) in alignment at lines 5435--5480
 [] [] [] [] [] [] [] [] [] [] [] 
 []


Overfull \hbox (58.22507pt too wide) in alignment at lines 5480--5521
 [] [] [] [] [] [] [] [] [] [] [] 
 []


Overfull \hbox (58.22507pt too wide) in alignment at lines 5521--5553
 [] [] [] [] [] [] [] [] [] [] [] 
 []

[48] [49]
Overfull \hbox (25.75616pt too wide) in alignment at lines 5565--5576
 [] [] [] [] [] [] [] [] [] [] [] 
 []


Overfull \hbox (25.75616pt too wide) in alignment at lines 5576--5580
 [] [] [] [] [] [] [] [] [] [] [] 
 []


Overfull \hbox (25.75616pt too wide) in alignment at lines 5580--5583
 [] [] [] [] [] [] [] [] [] [] [] 
 []


Overfull \hbox (25.75616pt too wide) in alignment at lines 5583--5586
 [] [] [] [] [] [] [] [] [] [] [] 
 []


Overfull \hbox (25.75616pt too wide) in alignment at lines 5586--5630
 [] [] [] [] [] [] [] [] [] [] [] 
 []


Overfull \hbox (25.75616pt too wide) in alignment at lines 5630--5673
 [] [] [] [] [] [] [] [] [] [] [] 
 []


Overfull \hbox (25.75616pt too wide) in alignment at lines 5673--5720
 [] [] [] [] [] [] [] [] [] [] [] 
 []


Overfull \hbox (25.75616pt too wide) in alignment at lines 5720--5766
 [] [] [] [] [] [] [] [] [] [] [] 
 []

[50

]
Overfull \hbox (25.75616pt too wide) in alignment at lines 5766--5811
 [] [] [] [] [] [] [] [] [] [] [] 
 []


Overfull \hbox (25.75616pt too wide) in alignment at lines 5811--5852
 [] [] [] [] [] [] [] [] [] [] [] 
 []


Overfull \hbox (25.75616pt too wide) in alignment at lines 5852--5898
 [] [] [] [] [] [] [] [] [] [] [] 
 []

[51

]
Overfull \hbox (25.75616pt too wide) in alignment at lines 5898--5943
 [] [] [] [] [] [] [] [] [] [] [] 
 []


Overfull \hbox (25.75616pt too wide) in alignment at lines 5943--5984
 [] [] [] [] [] [] [] [] [] [] [] 
 []


Overfull \hbox (25.75616pt too wide) in alignment at lines 5984--6016
 [] [] [] [] [] [] [] [] [] [] [] 
 []

[52] [53]
Overfull \hbox (41.70068pt too wide) in alignment at lines 6028--6039
 [] [] [] [] [] [] [] [] [] [] [] 
 []


Overfull \hbox (41.70068pt too wide) in alignment at lines 6039--6043
 [] [] [] [] [] [] [] [] [] [] [] 
 []


Overfull \hbox (41.70068pt too wide) in alignment at lines 6043--6046
 [] [] [] [] [] [] [] [] [] [] [] 
 []


Overfull \hbox (41.70068pt too wide) in alignment at lines 6046--6049
 [] [] [] [] [] [] [] [] [] [] [] 
 []


Overfull \hbox (41.70068pt too wide) in alignment at lines 6049--6093
 [] [] [] [] [] [] [] [] [] [] [] 
 []


Overfull \hbox (41.70068pt too wide) in alignment at lines 6093--6136
 [] [] [] [] [] [] [] [] [] [] [] 
 []


Overfull \hbox (41.70068pt too wide) in alignment at lines 6136--6183
 [] [] [] [] [] [] [] [] [] [] [] 
 []


Overfull \hbox (41.70068pt too wide) in alignment at lines 6183--6229
 [] [] [] [] [] [] [] [] [] [] [] 
 []

[54

]
Overfull \hbox (41.70068pt too wide) in alignment at lines 6229--6274
 [] [] [] [] [] [] [] [] [] [] [] 
 []


Overfull \hbox (41.70068pt too wide) in alignment at lines 6274--6315
 [] [] [] [] [] [] [] [] [] [] [] 
 []


Overfull \hbox (41.70068pt too wide) in alignment at lines 6315--6361
 [] [] [] [] [] [] [] [] [] [] [] 
 []

[55

]
Overfull \hbox (41.70068pt too wide) in alignment at lines 6361--6406
 [] [] [] [] [] [] [] [] [] [] [] 
 []


Overfull \hbox (41.70068pt too wide) in alignment at lines 6406--6447
 [] [] [] [] [] [] [] [] [] [] [] 
 []


Overfull \hbox (41.70068pt too wide) in alignment at lines 6447--6479
 [] [] [] [] [] [] [] [] [] [] [] 
 []

[56]
Package atveryend Info: Empty hook `BeforeClearDocument' on input line 6487.
 [57]
Package atveryend Info: Empty hook `AfterLastShipout' on input line 6487.
 (./entropy-927958-supplementary.aux)
Package atveryend Info: Executing hook `AtVeryEndDocument' on input line 6487.
Package atveryend Info: Executing hook `AtEndAfterFileList' on input line 6487.

Package rerunfilecheck Info: File `entropy-927958-supplementary.out' has not ch
anged.
(rerunfilecheck)             Checksum: 215E31E0593A8F0AA11348896362F4C4;174.
Package atveryend Info: Empty hook `AtVeryVeryEnd' on input line 6487.
 )
(\end occurred inside a group at level 1)

### simple group (level 1) entered at line 1061 ({)
### bottom level 
Here is how much of TeX's memory you used:
 7306 strings out of 492995
 104187 string characters out of 6136403
 478827 words of memory out of 5000000
 10678 multiletter control sequences out of 15000+600000
 18581 words of font info for 69 fonts, out of 8000000 for 9000
 1141 hyphenation exceptions out of 8191
 31i,11n,30p,324b,5393s stack positions out of 5000i,500n,10000p,200000b,80000s
<c:/texlive/2017/texmf-dist/fonts/type1/public/amsfonts/cm/cmbx
12.pfb><c:/texlive/2017/texmf-dist/fonts/type1/public/amsfonts/cm/cmmi10.pfb><c
:/texlive/2017/texmf-dist/fonts/type1/public/amsfonts/cm/cmmi12.pfb><c:/texlive
/2017/texmf-dist/fonts/type1/public/amsfonts/cm/cmmi5.pfb><c:/texlive/2017/texm
f-dist/fonts/type1/public/amsfonts/cm/cmmi7.pfb><c:/texlive/2017/texmf-dist/fon
ts/type1/public/amsfonts/cm/cmmi8.pfb><c:/texlive/2017/texmf-dist/fonts/type1/p
ublic/amsfonts/cm/cmmib10.pfb><c:/texlive/2017/texmf-dist/fonts/type1/public/am
sfonts/cm/cmr10.pfb><c:/texlive/2017/texmf-dist/fonts/type1/public/amsfonts/cm/
cmr12.pfb><c:/texlive/2017/texmf-dist/fonts/type1/public/amsfonts/cm/cmr17.pfb>
<c:/texlive/2017/texmf-dist/fonts/type1/public/amsfonts/cm/cmr6.pfb><c:/texlive
/2017/texmf-dist/fonts/type1/public/amsfonts/cm/cmr7.pfb><c:/texlive/2017/texmf
-dist/fonts/type1/public/amsfonts/cm/cmr8.pfb><c:/texlive/2017/texmf-dist/fonts
/type1/public/amsfonts/cm/cmsy10.pfb><c:/texlive/2017/texmf-dist/fonts/type1/pu
blic/amsfonts/cm/cmsy6.pfb><c:/texlive/2017/texmf-dist/fonts/type1/public/amsfo
nts/cm/cmsy7.pfb><c:/texlive/2017/texmf-dist/fonts/type1/public/amsfonts/cm/cms
y8.pfb>
Output written on entropy-927958-supplementary.pdf (57 pages, 365639 bytes).
PDF statistics:
 400 PDF objects out of 1000 (max. 8388607)
 320 compressed objects within 4 object streams
 95 named destinations out of 1000 (max. 500000)
 25 words of extra memory for PDF output out of 10000 (max. 10000000)
