# Supplementary material for: Regularization Methods Based on the Lq-Likelihood for Linear Models with Heavy-Tailed Errors
Source: Entropy (Basel). 2020 Sep 16;22(9):1036. doi: 10.3390/e22091036 (PMC7597096; doi:10.3390/e22091036)
Supplement: Supplementary file 1 [file entropy-22-01036-s001.zip › entropy-927958-supplementary.out]

\BOOKMARK [1][-]{appendix.A}{Tables}{}% 1
\BOOKMARK [2][-]{subsection.A.1}{Best Performance}{appendix.A}% 2
\BOOKMARK [2][-]{subsection.A.2}{Complete Results}{appendix.A}% 3
