# Supplementary material for: Regularization Methods Based on the Lq-Likelihood for Linear Models with Heavy-Tailed Errors
Source: Entropy (Basel). 2020 Sep 16;22(9):1036. doi: 10.3390/e22091036 (PMC7597096; doi:10.3390/e22091036)
Supplement: Supplementary file 1 [file entropy-22-01036-s001.zip › entropy-927958-supplementary.tex]

\documentclass{article}

\usepackage{amsmath}
\usepackage{amssymb}
\usepackage{natbib}
%\usepackage{graphicx}
\usepackage[dvipdfmx]{graphicx}
\usepackage{algorithm2e}

\usepackage{hyperref}

\usepackage{rotating}% for sideways figures and tables
\usepackage{bm}
\usepackage{multirow}
\usepackage{comment}
\usepackage{longtable}

\usepackage{amsthm}
\newtheorem{lemma}{Lemma}


\title{
Supplementary Materials for 
``Regularization Methods Based on the $L_q$-Likelihood
for Linear Models With Heavy-Tailed Errors''%\thanks{
%This work was partly supported by 
%JSPS KAKENHI Grant Number JP18K18008 
%and JST CREST Grant Number JPMJCR1763.}
}

\author{
  Yoshihiro Hirose\thanks{%hirose@ist.hokudai.ac.jp}\\
  %Hokkaido University, Japan
  Faculty of Information Science and Technology, Hokkaido University. 
  Kita 14, Nishi 9, Kita-ku, Sapporo, Hokkaido, 060-0814 Japan. 
  hirose@ist.hokudai.ac.jp}\\
  Hokkaido University, Japan
}

\date{}

\begin{document}
\maketitle


\appendix

\section{Tables}
\label{sec:table}

The results of the numerical experiments are presented as tables. 


\subsection{Best Performance}
\label{subsec:best}

\makeatletter 
\setcounter{table}{0} 
\@addtoreset{table}{section}
\renewcommand{\thetable}{S\arabic{table}}
\makeatletter


The partial results are presented in Tables \ref{tab:model-sel_q1_n100}--\ref{tab:para-est_t2_n1000}, 
which report the best result for each method based on the various information criteria. 
The figures in the manuscript are based on these tables. 

The model selection results are reported in Tables \ref{tab:model-sel_q1_n100}--\ref{tab:model-sel_q2p1_n1000}. 
Each number shows the number of trials (among $m=1{,}000$ trials) 
where a method selects the true model. 
Here, a larger value is better. 

The generalization results are reported in Tables \ref{tab:para-est_q1_n100}--\ref{tab:para-est_t2_n1000}. 
To evaluate the generalization error of the proposed methods, 
we newly make $m=1{,}000$ independent copies $\{ ({\bm y}'_1, X'_1), \dots, ({\bm y}'_m, X'_m) \}$ 
in each trial. 
We computed the difference between $( {\bm y}'_1, \dots, {\bm y}'_m )$ and 
the $m$ predictions using each of the methods. 
Each value shows the average prediction error over $m$ trials. 
In this case, a smaller value is better. 


%%%%%%%%%%%%%%%%%%%%%%%%%%%%% Tables %%%%%%%%%%%%%%%%%%%%%%%%%%%%%%%%%%%%%%%%
% q=1 %

\begin{table*}[htb]
{ 
  \begin{center}
    \caption{ 
The result on model selection for $q=1$ and $n=100$. 
Each number indicates how many trials a method correctly selects the true model 
using an appropriate information criterion. 
}
   \label{tab:model-sel_q1_n100}
%\scriptsize
\footnotesize
%\small
    \begin{tabular}{|c|c|r|r|r|r|r|r|r|r|} \hline
	\multirow{2}{*}{$\theta_0$} & \multirow{2}{*}{Method} & \multicolumn{2}{|c|}{$r_{\mathrm{nz}}=0.2$} & \multicolumn{2}{|c|}{$r_{\mathrm{nz}}=0.4$} & \multicolumn{2}{|c|}{$r_{\mathrm{nz}}=0.6$} & \multicolumn{2}{|c|}{$r_{\mathrm{nz}}=0.8$} \\ \cline{3-10}
	 & & $d=10$ & $d=100$ & $d=10$ & $d=100$ & $d=10$ & $d=100$ & $d=10$ & $d=100$ \\ \hline
	 \multirow{3}{*}{$10^0$}
	  & LASSO & 32 & 0 & 9 & 0 & 5 & 0 & 8 & 0   \\ \cline{2-10} %\hline
	  & SCAD & 32 & 0 & 9 & 0 & 5 & 0 & 12 & 0   \\ \cline{2-10} %\hline
	  & MCP & 32 & 0 & 8 & 0 & 8 & 0 & 5 & 0   \\ \hline %\cline{2-10}
	 \multirow{3}{*}{$10^1$}
	  & LASSO & 366 & 0 & 486 & 0 & 625 & 0 & 784 & 0   \\ \cline{2-10} %\hline
	  & SCAD & 710 & 415 & 719 & 114 & 768 & 0 & 812 & 0   \\ \cline{2-10} %\hline
	  & MCP & 778 & 519 & 793 & 84 & 797 & 0 & 813 & 0   \\ \hline %\cline{2-10}
	 \multirow{3}{*}{$10^2$}
	  & LASSO & 366 & 35 & 487 & 0 & 627 & 0 & 788 & 0   \\ \cline{2-10} %\hline
	  & SCAD & 781 & 1{,}000 & 782 & 822 & 808 & 2 & 821 & 0   \\ \cline{2-10} %\hline
	  & MCP & 802 & 1{,}000 & 812 & 890 & 814 & 8 & 833 & 0   \\ \hline %\cline{2-10}
	 \multirow{3}{*}{$10^3$}
	  & LASSO & 365 & 46 & 496 & 0 & 655 & 0 & 823 & 0   \\ \cline{2-10} %\hline
	  & SCAD & 781 & 1{,}000 & 809 & 817 & 871 & 2 & 945 & 0   \\ \cline{2-10} %\hline
	  & MCP & 808 & 1{,}000 & 832 & 889 & 880 & 4 & 938 & 0   \\ \hline %\cline{2-10}
    \end{tabular}
  \end{center}
}
\end{table*}

\begin{table*}[htb]
{ 
  \begin{center}
    \caption{ 
The result on model selection for $q=1$ and $n=1{,}000$. 
}
   \label{tab:model-sel_q1_n1000}
%\scriptsize
\footnotesize
%\small
    \begin{tabular}{|c|c|r|r|r|r|r|r|r|r|} \hline
	\multirow{2}{*}{$\theta_0$} & \multirow{2}{*}{Method} & \multicolumn{2}{|c|}{$r_{\mathrm{nz}}=0.2$} & \multicolumn{2}{|c|}{$r_{\mathrm{nz}}=0.4$} & \multicolumn{2}{|c|}{$r_{\mathrm{nz}}=0.6$} & \multicolumn{2}{|c|}{$r_{\mathrm{nz}}=0.8$} \\ \cline{3-10}
	 & & $d=10$ & $d=100$ & $d=10$ & $d=100$ & $d=10$ & $d=100$ & $d=10$ & $d=100$ \\ \hline
	 \multirow{3}{*}{$10^0$}
	  & LASSO & 13 & 0 & 7 & 0 & 5 & 0 & 8 & 0   \\ \cline{2-10} %\hline
	  & SCAD & 13 & 0 & 7 & 0 & 5 & 0 & 10 & 0   \\ \cline{2-10} %\hline
	  & MCP & 13 & 0 & 8 & 0 & 7 & 0 & 12 & 0   \\ \hline %\cline{2-10}
	 \multirow{3}{*}{$10^1$}
	  & LASSO & 579 & 28 & 670 & 81 & 774 & 216 & 875 & 417   \\ \cline{2-10} %\hline
	  & SCAD & 823 & 485 & 840 & 478 & 851 & 549 & 892 & 673   \\ \cline{2-10} %\hline
	  & MCP & 750 & 611 & 781 & 630 & 820 & 655 & 886 & 665   \\ \hline %\cline{2-10}
	 \multirow{3}{*}{$10^2$}
	  & LASSO & 577 & 28 & 670 & 85 & 774 & 224 & 875 & 449   \\ \cline{2-10} %\hline
	  & SCAD & 828 & 833 & 842 & 847 & 853 & 856 & 891 & 842   \\ \cline{2-10} %\hline
	  & MCP & 768 & 753 & 788 & 751 & 823 & 781 & 886 & 790   \\ \hline %\cline{2-10}
	 \multirow{3}{*}{$10^3$}
	  & LASSO & 577 & 28 & 670 & 85 & 774 & 226 & 875 & 466   \\ \cline{2-10} %\hline
	  & SCAD & 851 & 834 & 878 & 848 & 902 & 873 & 935 & 892   \\ \cline{2-10} %\hline
	  & MCP & 778 & 754 & 812 & 760 & 848 & 791 & 906 & 827   \\ \hline %\cline{2-10}
    \end{tabular}
  \end{center}
}
\end{table*}


% q=13/11 %

\begin{table*}[htb]
{ 
  \begin{center}
    \caption{ 
The result on model selection for $q=13/11$ and $n=100$. 
}
   \label{tab:model-sel_t10_n100}
%\scriptsize
\footnotesize
%\small
    \begin{tabular}{|c|c|r|r|r|r|r|r|r|r|} \hline
	\multirow{2}{*}{$\theta_0$} & \multirow{2}{*}{Method} & \multicolumn{2}{|c|}{$r_{\mathrm{nz}}=0.2$} & \multicolumn{2}{|c|}{$r_{\mathrm{nz}}=0.4$} & \multicolumn{2}{|c|}{$r_{\mathrm{nz}}=0.6$} & \multicolumn{2}{|c|}{$r_{\mathrm{nz}}=0.8$} \\ \cline{3-10}
	 & & $d=10$ & $d=100$ & $d=10$ & $d=100$ & $d=10$ & $d=100$ & $d=10$ & $d=100$ \\ \hline
	 \multirow{3}{*}{$10^0$}
	  & LASSO & 29 & 0 & 4 & 0 & 3 & 0 & 3 & 0   \\ \cline{2-10} %\hline
	  & SCAD & 29 & 0 & 4 & 0 & 1 & 0 & 2 & 0   \\ \cline{2-10} %\hline
	  & MCP & 29 & 0 & 4 & 0 & 3 & 0 & 2 & 0   \\ \hline %\cline{2-10}
	 \multirow{3}{*}{$10^1$}
	  & LASSO & 796 & 0 & 821 & 0 & 877 & 0 & 939 & 0   \\ \cline{2-10} %\hline
	  & SCAD & 896 & 382 & 890 & 55 & 895 & 0 & 939 & 0   \\ \cline{2-10} %\hline
	  & MCP & 869 & 588 & 884 & 135 & 901 & 0 & 944 & 0   \\ \hline %\cline{2-10}
	 \multirow{3}{*}{$10^2$}
	  & LASSO & 797 & 32 & 821 & 0 & 878 & 0 & 939 & 0   \\ \cline{2-10} %\hline
	  & SCAD & 924 & 1{,}000 & 925 & 822 & 921 & 1 & 953 & 0   \\ \cline{2-10} %\hline
	  & MCP & 872 & 1{,}000 & 885 & 897 & 902 & 7 & 944 & 0   \\ \hline %\cline{2-10}
	 \multirow{3}{*}{$10^3$}
	  & LASSO & 797 & 59 & 821 & 0 & 879 & 0 & 940 & 0   \\ \cline{2-10} %\hline
	  & SCAD & 929 & 1{,}000 & 946 & 823 & 953 & 1 & 975 & 0   \\ \cline{2-10} %\hline
	  & MCP & 875 & 1{,}000 & 897 & 886 & 921 & 8 & 959 & 0   \\ \hline %\cline{2-10}
    \end{tabular}
  \end{center}
}
\end{table*}

\begin{table*}[htb]
{ 
  \begin{center}
    \caption{ 
The result on model selection for $q=13/11$ and $n=1{,}000$. 
}
   \label{tab:model-sel_t10_n1000}
%\scriptsize
\footnotesize
%\small
    \begin{tabular}{|c|c|r|r|r|r|r|r|r|r|} \hline
	\multirow{2}{*}{$\theta_0$} & \multirow{2}{*}{Method} & \multicolumn{2}{|c|}{$r_{\mathrm{nz}}=0.2$} & \multicolumn{2}{|c|}{$r_{\mathrm{nz}}=0.4$} & \multicolumn{2}{|c|}{$r_{\mathrm{nz}}=0.6$} & \multicolumn{2}{|c|}{$r_{\mathrm{nz}}=0.8$} \\ \cline{3-10}
	 & & $d=10$ & $d=100$ & $d=10$ & $d=100$ & $d=10$ & $d=100$ & $d=10$ & $d=100$ \\ \hline
	 \multirow{3}{*}{$10^0$}
	  & LASSO & 21 & 0 & 3 & 0 & 2 & 0 & 3 & 0   \\ \cline{2-10} %\hline
	  & SCAD & 21 & 0 & 2 & 0 & 1 & 0 & 4 & 0   \\ \cline{2-10} %\hline
	  & MCP & 22 & 0 & 2 & 0 & 1 & 0 & 1 & 0   \\ \hline %\cline{2-10}
	 \multirow{3}{*}{$10^1$}
	  & LASSO & 936 & 658 & 951 & 774 & 965 & 768 & 982 & 785   \\ \cline{2-10} %\hline
	  & SCAD & 941 & 585 & 951 & 651 & 965 & 711 & 982 & 838   \\ \cline{2-10} %\hline
	  & MCP & 955 & 792 & 958 & 769 & 969 & 792 & 982 & 873   \\ \hline %\cline{2-10}
	 \multirow{3}{*}{$10^2$}
	  & LASSO & 936 & 657 & 952 & 786 & 965 & 837 & 982 & 893   \\ \cline{2-10} %\hline
	  & SCAD & 978 & 980 & 981 & 981 & 981 & 980 & 985 & 984   \\ \cline{2-10} %\hline
	  & MCP & 961 & 939 & 967 & 940 & 975 & 947 & 984 & 956   \\ \hline %\cline{2-10}
	 \multirow{3}{*}{$10^3$}
	  & LASSO & 936 & 660 & 952 & 784 & 965 & 838 & 982 & 894   \\ \cline{2-10} %\hline
	  & SCAD & 977 & 977 & 983 & 981 & 984 & 982 & 988 & 984   \\ \cline{2-10} %\hline
	  & MCP & 961 & 940 & 968 & 944 & 975 & 945 & 984 & 961   \\ \hline %\cline{2-10}
    \end{tabular}
  \end{center}
}
\end{table*}


% q=3/2 %

\begin{table*}[htb]
{ 
  \begin{center}
    \caption{ 
The result on model selection for $q=3/2$ and $n=100$. 
}
   \label{tab:model-sel_t3_n100}
%\scriptsize
\footnotesize
%\small
    \begin{tabular}{|c|c|r|r|r|r|r|r|r|r|} \hline
	\multirow{2}{*}{$\theta_0$} & \multirow{2}{*}{Method} & \multicolumn{2}{|c|}{$r_{\mathrm{nz}}=0.2$} & \multicolumn{2}{|c|}{$r_{\mathrm{nz}}=0.4$} & \multicolumn{2}{|c|}{$r_{\mathrm{nz}}=0.6$} & \multicolumn{2}{|c|}{$r_{\mathrm{nz}}=0.8$} \\ \cline{3-10}
	 & & $d=10$ & $d=100$ & $d=10$ & $d=100$ & $d=10$ & $d=100$ & $d=10$ & $d=100$ \\ \hline
	 \multirow{3}{*}{$10^0$}
	  & LASSO & 13 & 0 & 1 & 0 & 0 & 0 & 2 & 0   \\ \cline{2-10} %\hline
	  & SCAD & 13 & 0 & 1 & 0 & 2 & 0 & 1 & 0   \\ \cline{2-10} %\hline
	  & MCP & 16 & 0 & 1 & 0 & 1 & 0 & 1 & 0   \\ \hline %\cline{2-10}
	 \multirow{3}{*}{$10^1$}
	  & LASSO & 946 & 0 & 943 & 0 & 936 & 0 & 924 & 0   \\ \cline{2-10} %\hline
	  & SCAD & 947 & 51 & 941 & 4 & 941 & 0 & 933 & 0   \\ \cline{2-10} %\hline
	  & MCP & 945 & 264 & 947 & 19 & 947 & 0 & 933 & 0   \\ \hline %\cline{2-10}
	 \multirow{3}{*}{$10^2$}
	  & LASSO & 952 & 16 & 958 & 0 & 973 & 0 & 977 & 0   \\ \cline{2-10} %\hline
	  & SCAD & 972 & 997 & 971 & 816 & 977 & 0 & 979 & 0   \\ \cline{2-10} %\hline
	  & MCP & 965 & 999 & 969 & 887 & 976 & 7 & 978 & 0   \\ \hline %\cline{2-10}
	 \multirow{3}{*}{$10^3$}
	  & LASSO & 951 & 41 & 958 & 0 & 973 & 0 & 978 & 0   \\ \cline{2-10} %\hline
	  & SCAD & 971 & 1{,}000 & 971 & 822 & 977 & 1 & 979 & 0   \\ \cline{2-10} %\hline
	  & MCP & 965 & 1{,}000 & 969 & 889 & 976 & 4 & 978 & 0   \\ \hline %\cline{2-10}
    \end{tabular}
  \end{center}
}
\end{table*}

\begin{table*}[htb]
{ 
  \begin{center}
    \caption{ 
The result on model selection for $q=3/2$ and $n=1{,}000$. 
}
   \label{tab:model-sel_t3_n1000}
%\scriptsize
\footnotesize
%\small
    \begin{tabular}{|c|c|r|r|r|r|r|r|r|r|} \hline
	\multirow{2}{*}{$\theta_0$} & \multirow{2}{*}{Method} & \multicolumn{2}{|c|}{$r_{\mathrm{nz}}=0.2$} & \multicolumn{2}{|c|}{$r_{\mathrm{nz}}=0.4$} & \multicolumn{2}{|c|}{$r_{\mathrm{nz}}=0.6$} & \multicolumn{2}{|c|}{$r_{\mathrm{nz}}=0.8$} \\ \cline{3-10}
	 & & $d=10$ & $d=100$ & $d=10$ & $d=100$ & $d=10$ & $d=100$ & $d=10$ & $d=100$ \\ \hline
	 \multirow{3}{*}{$10^0$}
	  & LASSO & 7 & 0 & 1 & 0 & 1 & 0 & 1 & 0   \\ \cline{2-10} %\hline
	  & SCAD & 8 & 0 & 1 & 0 & 2 & 0 & 0 & 0   \\ \cline{2-10} %\hline
	  & MCP & 8 & 0 & 1 & 0 & 2 & 0 & 0 & 0   \\ \hline %\cline{2-10}
	 \multirow{3}{*}{$10^1$}
	  & LASSO & 971 & 735 & 967 & 539 & 978 & 376 & 990 & 419   \\ \cline{2-10} %\hline
	  & SCAD & 971 & 726 & 966 & 543 & 978 & 421 & 990 & 501   \\ \cline{2-10} %\hline
	  & MCP & 971 & 762 & 966 & 651 & 977 & 605 & 989 & 683   \\ \hline %\cline{2-10}
	 \multirow{3}{*}{$10^2$}
	  & LASSO & 994 & 963 & 996 & 968 & 996 & 975 & 999 & 973   \\ \cline{2-10} %\hline
	  & SCAD & 997 & 994 & 998 & 993 & 998 & 994 & 999 & 996   \\ \cline{2-10} %\hline
	  & MCP & 996 & 989 & 997 & 989 & 997 & 984 & 999 & 992   \\ \hline %\cline{2-10}
	 \multirow{3}{*}{$10^3$}
	  & LASSO & 994 & 963 & 996 & 967 & 996 & 975 & 999 & 974   \\ \cline{2-10} %\hline
	  & SCAD & 998 & 995 & 998 & 993 & 998 & 994 & 999 & 996   \\ \cline{2-10} %\hline
	  & MCP & 996 & 989 & 997 & 988 & 997 & 985 & 999 & 993   \\ \hline %\cline{2-10}
    \end{tabular}
  \end{center}
}
\end{table*}


% q=5/3 %

\begin{table*}[htb]
{ 
  \begin{center}
    \caption{ 
The result on model selection for $q=5/3$ and $n=100$. 
}
   \label{tab:model-sel_t2_n100}
%\scriptsize
\footnotesize
%\small
    \begin{tabular}{|c|c|r|r|r|r|r|r|r|r|} \hline
	\multirow{2}{*}{$\theta_0$} & \multirow{2}{*}{Method} & \multicolumn{2}{|c|}{$r_{\mathrm{nz}}=0.2$} & \multicolumn{2}{|c|}{$r_{\mathrm{nz}}=0.4$} & \multicolumn{2}{|c|}{$r_{\mathrm{nz}}=0.6$} & \multicolumn{2}{|c|}{$r_{\mathrm{nz}}=0.8$} \\ \cline{3-10}
	 & & $d=10$ & $d=100$ & $d=10$ & $d=100$ & $d=10$ & $d=100$ & $d=10$ & $d=100$ \\ \hline
	 \multirow{3}{*}{$10^0$}
	  & LASSO & 4 & 0 & 1 & 0 & 3 & 0 & 11 & 0   \\ \cline{2-10} %\hline
	  & SCAD & 5 & 0 & 1 & 0 & 3 & 0 & 9 & 0   \\ \cline{2-10} %\hline
	  & MCP & 4 & 0 & 1 & 0 & 3 & 0 & 5 & 0   \\ \hline %\cline{2-10}
	 \multirow{3}{*}{$10^1$}
	  & LASSO & 779 & 0 & 727 & 0 & 722 & 0 & 762 & 0   \\ \cline{2-10} %\hline
	  & SCAD & 785 & 1 & 728 & 0 & 722 & 0 & 764 & 0   \\ \cline{2-10} %\hline
	  & MCP & 791 & 12 & 739 & 0 & 745 & 0 & 779 & 0   \\ \hline %\cline{2-10}
	 \multirow{3}{*}{$10^2$}
	  & LASSO & 929 & 11 & 935 & 0 & 932 & 0 & 947 & 0   \\ \cline{2-10} %\hline
	  & SCAD & 953 & 955 & 950 & 770 & 945 & 1 & 952 & 0   \\ \cline{2-10} %\hline
	  & MCP & 933 & 956 & 931 & 857 & 935 & 9 & 949 & 0   \\ \hline %\cline{2-10}
	 \multirow{3}{*}{$10^3$}
	  & LASSO & 930 & 50 & 933 & 0 & 935 & 0 & 948 & 0   \\ \cline{2-10} %\hline
	  & SCAD & 954 & 1{,}000 & 951 & 815 & 949 & 0 & 964 & 0   \\ \cline{2-10} %\hline
	  & MCP & 954 & 1{,}000 & 934 & 893 & 937 & 3 & 959 & 0   \\ \hline %\cline{2-10}
    \end{tabular}
  \end{center}
}
\end{table*}

\begin{table*}[htb]
{ 
  \begin{center}
    \caption{ 
The result on model selection for $q=5/3$ and $n=1{,}000$. 
}
   \label{tab:model-sel_t2_n1000}
%\scriptsize
\footnotesize
%\small
    \begin{tabular}{|c|c|r|r|r|r|r|r|r|r|} \hline
	\multirow{2}{*}{$\theta_0$} & \multirow{2}{*}{Method} & \multicolumn{2}{|c|}{$r_{\mathrm{nz}}=0.2$} & \multicolumn{2}{|c|}{$r_{\mathrm{nz}}=0.4$} & \multicolumn{2}{|c|}{$r_{\mathrm{nz}}=0.6$} & \multicolumn{2}{|c|}{$r_{\mathrm{nz}}=0.8$} \\ \cline{3-10}
	 & & $d=10$ & $d=100$ & $d=10$ & $d=100$ & $d=10$ & $d=100$ & $d=10$ & $d=100$ \\ \hline
	 \multirow{3}{*}{$10^0$}
	  & LASSO & 2 & 0 & 2 & 0 & 2 & 0 & 4 & 0   \\ \cline{2-10} %\hline
	  & SCAD & 2 & 0 & 2 & 0 & 2 & 0 & 5 & 0   \\ \cline{2-10} %\hline
	  & MCP & 2 & 0 & 1 & 0 & 2 & 0 & 4 & 0   \\ \hline %\cline{2-10}
	 \multirow{3}{*}{$10^1$}
	  & LASSO & 810 & 87 & 750 & 22 & 729 & 18 & 794 & 35   \\ \cline{2-10} %\hline
	  & SCAD & 810 & 90 & 750 & 27 & 725 & 27 & 798 & 28   \\ \cline{2-10} %\hline
	  & MCP & 810 & 106 & 749 & 48 & 731 & 41 & 799 & 58   \\ \hline %\cline{2-10}
	 \multirow{3}{*}{$10^2$}
	  & LASSO & 981 & 984 & 984 & 984 & 986 & 975 & 994 & 956   \\ \cline{2-10} %\hline
	  & SCAD & 981 & 987 & 984 & 983 & 986 & 977 & 994 & 971   \\ \cline{2-10} %\hline
	  & MCP & 983 & 987 & 984 & 982 & 986 & 979 & 994 & 972   \\ \hline %\cline{2-10}
	 \multirow{3}{*}{$10^3$}
	  & LASSO & 983 & 988 & 986 & 987 & 986 & 981 & 995 & 969   \\ \cline{2-10} %\hline
	  & SCAD & 986 & 989 & 989 & 983 & 990 & 981 & 995 & 974   \\ \cline{2-10} %\hline
	  & MCP & 983 & 987 & 986 & 983 & 987 & 981 & 995 & 974   \\ \hline %\cline{2-10}
    \end{tabular}
  \end{center}
}
\end{table*}


% q=2 %

\begin{table*}[htb]
{ 
  \begin{center}
    \caption{ 
The result on model selection for $q=2$ and $n=100$. 
}
   \label{tab:model-sel_q2_n100}
%\scriptsize
\footnotesize
%\small
    \begin{tabular}{|c|c|r|r|r|r|r|r|r|r|} \hline
	\multirow{2}{*}{$\theta_0$} & \multirow{2}{*}{Method} & \multicolumn{2}{|c|}{$r_{\mathrm{nz}}=0.2$} & \multicolumn{2}{|c|}{$r_{\mathrm{nz}}=0.4$} & \multicolumn{2}{|c|}{$r_{\mathrm{nz}}=0.6$} & \multicolumn{2}{|c|}{$r_{\mathrm{nz}}=0.8$} \\ \cline{3-10}
	 & & $d=10$ & $d=100$ & $d=10$ & $d=100$ & $d=10$ & $d=100$ & $d=10$ & $d=100$ \\ \hline
	 \multirow{3}{*}{$10^0$}
	  & LASSO & 3 & 0 & 2 & 0 & 0 & 0 & 2 & 0   \\ \cline{2-10} %\hline
	  & SCAD & 3 & 0 & 2 & 0 & 0 & 0 & 2 & 0   \\ \cline{2-10} %\hline
	  & MCP & 3 & 0 & 1 & 0 & 0 & 0 & 2 & 0   \\ \hline %\cline{2-10}
	 \multirow{3}{*}{$10^1$}
	  & LASSO & 81 & 0 & 57 & 0 & 53 & 0 & 58 & 0   \\ \cline{2-10} %\hline
	  & SCAD & 83 & 0 & 58 & 0 & 50 & 0 & 54 & 0   \\ \cline{2-10} %\hline
	  & MCP & 83 & 0 & 57 & 0 & 50 & 0 & 57 & 0   \\ \hline %\cline{2-10}
	 \multirow{3}{*}{$10^2$}
	  & LASSO & 821 & 0 &777 & 0 & 745 & 0 & 732 & 0   \\ \cline{2-10} %\hline
	  & SCAD & 823 & 314 & 782 & 219 & 755 & 2 & 735 & 0   \\ \cline{2-10} %\hline
	  & MCP & 824 & 357 & 786 & 229 & 756 & 0 & 736 & 0   \\ \hline %\cline{2-10}
	 \multirow{3}{*}{$10^3$}
	  & LASSO & 961 & 29 & 935 & 0 & 895 & 0 & 877 & 0   \\ \cline{2-10} %\hline
	  & SCAD & 966 & 915 & 944 & 746 & 913 & 1 & 879 & 0   \\ \cline{2-10} %\hline
	  & MCP & 967 & 935 & 945 & 820 & 913 & 7 & 879 & 0   \\ \hline %\cline{2-10}
    \end{tabular}
  \end{center}
}
\end{table*}

\begin{table*}[htb]
{ 
  \begin{center}
    \caption{ 
The result on model selection for $q=2$ and $n=1{,}000$. 
}
   \label{tab:model-sel_q2_n1000}
%\scriptsize
\footnotesize
%\small
    \begin{tabular}{|c|c|r|r|r|r|r|r|r|r|} \hline
	\multirow{2}{*}{$\theta_0$} & \multirow{2}{*}{Method} & \multicolumn{2}{|c|}{$r_{\mathrm{nz}}=0.2$} & \multicolumn{2}{|c|}{$r_{\mathrm{nz}}=0.4$} & \multicolumn{2}{|c|}{$r_{\mathrm{nz}}=0.6$} & \multicolumn{2}{|c|}{$r_{\mathrm{nz}}=0.8$} \\ \cline{3-10}
	 & & $d=10$ & $d=100$ & $d=10$ & $d=100$ & $d=10$ & $d=100$ & $d=10$ & $d=100$ \\ \hline
	 \multirow{3}{*}{$10^0$}
	  & LASSO & 1 & 0 & 1 & 0 & 0 & 0 & 3 & 0   \\ \cline{2-10} %\hline
	  & SCAD & 3 & 0 & 1 & 0 & 0 & 0 & 3 & 0   \\ \cline{2-10} %\hline
	  & MCP & 2 & 0 & 0 & 0 & 0 & 0 & 3 & 0   \\ \hline %\cline{2-10}
	 \multirow{3}{*}{$10^1$}
	  & LASSO & 5 & 0 & 1 & 0 & 1 & 0 & 1 & 0   \\ \cline{2-10} %\hline
	  & SCAD & 5 & 0 & 1 & 0 & 1 & 0 & 1 & 0   \\ \cline{2-10} %\hline
	  & MCP & 4 & 0 & 0 & 0 & 0 & 0 & 1 & 0   \\ \hline %\cline{2-10}
	 \multirow{3}{*}{$10^2$}
	  & LASSO & 518 & 221 & 476 & 162 & 451 & 132 & 494 & 123   \\ \cline{2-10} %\hline
	  & SCAD & 519 & 226 & 475 & 162 & 453 & 142 & 494 & 145   \\ \cline{2-10} %\hline
	  & MCP & 518 & 235 & 473 & 200 & 455 & 180 & 495 & 178   \\ \hline %\cline{2-10}
	 \multirow{3}{*}{$10^3$}
	  & LASSO & 934 & 910 & 936 & 883 & 941 & 843 & 926 & 779   \\ \cline{2-10} %\hline
	  & SCAD & 933 & 910 & 938 & 892 & 942 & 871 & 925 & 840   \\ \cline{2-10} %\hline
	  & MCP & 933 & 911 & 938 & 899 & 943 & 884 & 926 & 855   \\ \hline %\cline{2-10}
    \end{tabular}
  \end{center}
}
\end{table*}


% q=2.01 %

\begin{table*}[htb]
{ 
  \begin{center}
    \caption{ 
The result on model selection for $q=2.01$ and $n=100$. 
}
   \label{tab:model-sel_q2p01_n100}
%\scriptsize
\footnotesize
%\small
    \begin{tabular}{|c|c|r|r|r|r|r|r|r|r|} \hline
	\multirow{2}{*}{$\theta_0$} & \multirow{2}{*}{Method} & \multicolumn{2}{|c|}{$r_{\mathrm{nz}}=0.2$} & \multicolumn{2}{|c|}{$r_{\mathrm{nz}}=0.4$} & \multicolumn{2}{|c|}{$r_{\mathrm{nz}}=0.6$} & \multicolumn{2}{|c|}{$r_{\mathrm{nz}}=0.8$} \\ \cline{3-10}
	 & & $d=10$ & $d=100$ & $d=10$ & $d=100$ & $d=10$ & $d=100$ & $d=10$ & $d=100$ \\ \hline
	 \multirow{3}{*}{$10^0$}
	  & LASSO & 1 & 0 & 0 & 0 & 0 & 0 & 1 & 0   \\ \cline{2-10} %\hline
	  & SCAD & 2 & 0 & 0 & 0 & 0 & 0 & 1 & 0   \\ \cline{2-10} %\hline
	  & MCP & 1 & 0 & 0 & 0 & 0 & 0 & 1 & 0   \\ \hline %\cline{2-10}
	 \multirow{3}{*}{$10^1$}
	  & LASSO & 84 & 0 & 44 & 0 & 37 & 0 & 48 & 0   \\ \cline{2-10} %\hline
	  & SCAD & 86 & 0 & 45 & 0 & 40 & 0 & 49 & 0   \\ \cline{2-10} %\hline
	  & MCP & 87 & 0 & 46 & 0 & 43 & 0 & 52 & 0   \\ \hline %\cline{2-10}
	 \multirow{3}{*}{$10^2$}
	  & LASSO & 834 & 1 & 793 & 0 & 775 & 0 & 773 & 0   \\ \cline{2-10} %\hline
	  & SCAD & 835 & 338 & 792 & 210 & 774 & 0 & 772 & 0   \\ \cline{2-10} %\hline
	  & MCP & 834 & 377 & 799 & 232 & 788 & 3 & 776 & 0   \\ \hline %\cline{2-10}
	 \multirow{3}{*}{$10^3$}
	  & LASSO & 971 & 22 & 961 & 0 & 937 & 0 & 921 & 0   \\ \cline{2-10} %\hline
	  & SCAD & 972 & 894 & 961 & 737 & 936 & 1 & 927 & 0   \\ \cline{2-10} %\hline
	  & MCP & 973 & 916 & 960 & 810 & 939 & 3 & 930 & 0   \\ \hline %\cline{2-10}
    \end{tabular}
  \end{center}
}
\end{table*}

\begin{table*}[htb]
{ 
  \begin{center}
    \caption{ 
The result on model selection for $q=2.01$ and $n=1{,}000$. 
}
   \label{tab:model-sel_q2p01_n1000}
%\scriptsize
\footnotesize
%\small
    \begin{tabular}{|c|c|r|r|r|r|r|r|r|r|} \hline
	\multirow{2}{*}{$\theta_0$} & \multirow{2}{*}{Method} & \multicolumn{2}{|c|}{$r_{\mathrm{nz}}=0.2$} & \multicolumn{2}{|c|}{$r_{\mathrm{nz}}=0.4$} & \multicolumn{2}{|c|}{$r_{\mathrm{nz}}=0.6$} & \multicolumn{2}{|c|}{$r_{\mathrm{nz}}=0.8$} \\ \cline{3-10}
	 & & $d=10$ & $d=100$ & $d=10$ & $d=100$ & $d=10$ & $d=100$ & $d=10$ & $d=100$ \\ \hline
	 \multirow{3}{*}{$10^0$}
	  & LASSO & 2 & 0 & 0 & 0 & 0 & 0 & 1 & 0   \\ \cline{2-10} %\hline
	  & SCAD & 3 & 0 & 0 & 0 & 0 & 0 & 1 & 0   \\ \cline{2-10} %\hline
	  & MCP & 1 & 0 & 0 & 0 & 0 & 0 & 1 & 0   \\ \hline %\cline{2-10}
	 \multirow{3}{*}{$10^1$}
	  & LASSO & 6 & 0 & 1 & 0 & 1 & 0 & 3 & 0   \\ \cline{2-10} %\hline
	  & SCAD & 6 & 0 & 1 & 0 & 1 & 0 & 3 & 0   \\ \cline{2-10} %\hline
	  & MCP & 2 & 0 & 0 & 0 & 1 & 0 & 3 & 0   \\ \hline %\cline{2-10}
	 \multirow{3}{*}{$10^2$}
	  & LASSO & 493 & 161 & 447 & 124 & 441 & 92 & 466 & 85   \\ \cline{2-10} %\hline
	  & SCAD & 493 & 165 & 445 & 123 & 442 & 94 & 464 & 107   \\ \cline{2-10} %\hline
	  & MCP & 495 & 174 & 443 & 144 & 445 & 134 & 463 & 143   \\ \hline %\cline{2-10}
	 \multirow{3}{*}{$10^3$}
	  & LASSO & 931 & 871 & 928 & 839 & 933 & 808 & 922 & 757   \\ \cline{2-10} %\hline
	  & SCAD & 931 & 872 & 929 & 846 & 935 & 826 & 920 & 815   \\ \cline{2-10} %\hline
	  & MCP & 931 & 875 & 929 & 861 & 935 & 844 & 921 & 827   \\ \hline %\cline{2-10}
    \end{tabular}
  \end{center}
}
\end{table*}


% q=2.1 %

\begin{table*}[htb]
{ 
  \begin{center}
    \caption{ 
The result on model selection for $q=2.1$ and $n=100$. 
}
   \label{tab:model-sel_q2p1_n100}
%\scriptsize
\footnotesize
%\small
    \begin{tabular}{|c|c|r|r|r|r|r|r|r|r|} \hline
	\multirow{2}{*}{$\theta_0$} & \multirow{2}{*}{Method} & \multicolumn{2}{|c|}{$r_{\mathrm{nz}}=0.2$} & \multicolumn{2}{|c|}{$r_{\mathrm{nz}}=0.4$} & \multicolumn{2}{|c|}{$r_{\mathrm{nz}}=0.6$} & \multicolumn{2}{|c|}{$r_{\mathrm{nz}}=0.8$} \\ \cline{3-10}
	 & & $d=10$ & $d=100$ & $d=10$ & $d=100$ & $d=10$ & $d=100$ & $d=10$ & $d=100$ \\ \hline
	 \multirow{3}{*}{$10^0$}
	  & LASSO & 2 & 0 & 0 & 0 & 0 & 0 & 3 & 0   \\ \cline{2-10} %\hline
	  & SCAD & 2 & 0 & 0 & 0 & 0 & 0 & 3 & 0   \\ \cline{2-10} %\hline
	  & MCP & 3 & 0 & 0 & 0 & 0 & 0 & 3 & 0   \\ \hline %\cline{2-10}
	 \multirow{3}{*}{$10^1$}
	  & LASSO & 6 & 0 & 9 & 0 & 4 & 0 & 6 & 0   \\ \cline{2-10} %\hline
	  & SCAD & 6 & 0 & 9 & 0 & 4 & 0 & 4 & 0   \\ \cline{2-10} %\hline
	  & MCP & 4 & 0 & 10 & 0 & 5 & 0 & 5 & 0   \\ \hline %\cline{2-10}
	 \multirow{3}{*}{$10^2$}
	  & LASSO & 619 & 0 & 553 & 0 & 512 & 0 & 545 & 0   \\ \cline{2-10} %\hline
	  & SCAD & 618 & 117 & 554 & 53 & 525 & 0 & 535 & 0   \\ \cline{2-10} %\hline
	  & MCP & 621 & 139 & 564 & 58 & 537 & 0 & 545 & 0   \\ \hline %\cline{2-10}
	 \multirow{3}{*}{$10^3$}
	  & LASSO & 903 & 9 & 881 & 0 & 864 & 0 & 854 & 0   \\ \cline{2-10} %\hline
	  & SCAD & 903 & 753 & 890 & 612 & 866 & 1 & 846 & 0   \\ \cline{2-10} %\hline
	  & MCP & 904 & 778 & 892 & 652 & 871 & 3 & 847 & 0   \\ \hline %\cline{2-10}
    \end{tabular}
  \end{center}
}
\end{table*}

\begin{table*}[htb]
{ 
  \begin{center}
    \caption{ 
The result on model selection for $q=2.1$ and $n=1{,}000$. 
}
   \label{tab:model-sel_q2p1_n1000}
%\scriptsize
\footnotesize
%\small
    \begin{tabular}{|c|c|r|r|r|r|r|r|r|r|} \hline
	\multirow{2}{*}{$\theta_0$} & \multirow{2}{*}{Method} & \multicolumn{2}{|c|}{$r_{\mathrm{nz}}=0.2$} & \multicolumn{2}{|c|}{$r_{\mathrm{nz}}=0.4$} & \multicolumn{2}{|c|}{$r_{\mathrm{nz}}=0.6$} & \multicolumn{2}{|c|}{$r_{\mathrm{nz}}=0.8$} \\ \cline{3-10}
	 & & $d=10$ & $d=100$ & $d=10$ & $d=100$ & $d=10$ & $d=100$ & $d=10$ & $d=100$ \\ \hline
	 \multirow{3}{*}{$10^0$}
	  & LASSO & 6 & 0 & 1 & 0 & 0 & 0 & 0 & 0   \\ \cline{2-10} %\hline
	  & SCAD & 6 & 0 & 1 & 0 & 0 & 0 & 0 & 0   \\ \cline{2-10} %\hline
	  & MCP & 4 & 0 & 1 & 0 & 0 & 0 & 0 & 0   \\ \hline %\cline{2-10}
	 \multirow{3}{*}{$10^1$}
	  & LASSO & 4 & 0 & 0 & 0 & 0 & 0 & 0 & 0   \\ \cline{2-10} %\hline
	  & SCAD & 4 & 0 & 0 & 0 & 0 & 0 & 0 & 0   \\ \cline{2-10} %\hline
	  & MCP & 4 & 0 & 0 & 0 & 0 & 0 & 0 & 0   \\ \hline %\cline{2-10}
	 \multirow{3}{*}{$10^2$}
	  & LASSO & 118 & 3 & 82 & 1 & 92 & 0 & 106 & 0   \\ \cline{2-10} %\hline
	  & SCAD & 118 & 3 & 84 & 2 & 89 & 0 & 105 & 0   \\ \cline{2-10} %\hline
	  & MCP & 119 & 4 & 81 & 3 & 90 & 1 & 105 & 1   \\ \hline %\cline{2-10}
	 \multirow{3}{*}{$10^3$}
	  & LASSO & 759 & 556 & 744 & 514 & 734 & 474 & 732 & 422   \\ \cline{2-10} %\hline
	  & SCAD & 758 & 558 & 741 & 526 & 732 & 498 & 730 & 472   \\ \cline{2-10} %\hline
	  & MCP & 758 & 560 & 743 & 544 & 734 & 518 & 731 & 513   \\ \hline %\cline{2-10}
    \end{tabular}
  \end{center}
}
\end{table*}


% q=1 %

\begin{table*}[htb]
{ 
  \begin{center}
    \caption{ 
The result on generalization for $q=1$ and $n=100$. 
Each value indicates the average generalization error among $m=1{,}000$ trials. 
}
   \label{tab:para-est_q1_n100}
%\scriptsize
\footnotesize
%\small
    \begin{tabular}{|c|c|r|r|r|r|r|r|r|r|} \hline
	\multirow{2}{*}{$\theta_0$} & \multirow{2}{*}{Method} & \multicolumn{2}{|c|}{$r_{\mathrm{nz}}=0.2$} & \multicolumn{2}{|c|}{$r_{\mathrm{nz}}=0.4$} & \multicolumn{2}{|c|}{$r_{\mathrm{nz}}=0.6$} & \multicolumn{2}{|c|}{$r_{\mathrm{nz}}=0.8$} \\ \cline{3-10}
	 & & $d=10$ & $d=100$ & $d=10$ & $d=100$ & $d=10$ & $d=100$ & $d=10$ & $d=100$ \\ \hline
	 \multirow{3}{*}{$10^0$}
	  & LASSO & 1.03 & 1.18 & 1.05 & 1.31 & 1.06 & 1.40 & 1.07 & 1.47   \\ \cline{2-10} %\hline
	  & SCAD & 1.04 & 1.19 & 1.05 & 1.34 & 1.07 & 1.49 & 1.08 & 1.64   \\ \cline{2-10} %\hline
	  & MCP & 1.05 & 1.20 & 1.06 & 1.37 & 1.07 & 1.53 & 1.09 & 1.70   \\ \hline %\cline{2-10}
	 \multirow{3}{*}{$10^1$}
	  & LASSO & 1.07 & 1.55 & 1.09 & 2.53 & 1.11 & 3.78 & 1.11 & 4.76   \\ \cline{2-10} %\hline
	  & SCAD & 1.04 & 1.22 & 1.06 & 1.86 & 1.08 & 3.05 & 1.10 & 3.54   \\ \cline{2-10} %\hline
	  & MCP & 1.04 & 1.22 & 1.06 & 1.73 & 1.08 & 2.68 & 1.10 & 3.02   \\ \hline %\cline{2-10}
	 \multirow{3}{*}{$10^2$}
	  & LASSO & 1.07 & 21.02 & 1.09 & 99.2 & 1.10 & 225.5 & 1.11 & 321.6   \\ \cline{2-10} %\hline
	  & SCAD & 1.04 & 1.20 & 1.06 & 16.5 & 1.08 & 127.7 & 1.10 & 174.2   \\ \cline{2-10} %\hline
	  & MCP & 1.04 & 1.20 & 1.06 & 7.88 & 1.08 & 85.2 & 1.10 & 119.1   \\ \hline %\cline{2-10}
	 \multirow{3}{*}{$10^3$}
	  & LASSO & 1.07 & 1984 & 1.11 & 9762 & 1.17 & 22405 & 1.23 & 32013   \\ \cline{2-10} %\hline
	  & SCAD & 1.04 & 1.20 & 1.06 & 1557 & 1.07 & 12795 & 1.09 & 17287   \\ \cline{2-10} %\hline
	  & MCP & 1.04 & 1.20 & 1.06 & 636 & 1.08 & 8537 & 1.09 & 11803   \\ \hline %\cline{2-10}
    \end{tabular}
  \end{center}
}
\end{table*}

\begin{table*}[htb]
{ 
  \begin{center}
    \caption{ 
The result on generalization for $q=1$ and $n=1{,}000$. 
}
   \label{tab:para-est_q1_n1000}
%\scriptsize
\footnotesize
%\small
    \begin{tabular}{|c|c|r|r|r|r|r|r|r|r|} \hline
	\multirow{2}{*}{$\theta_0$} & \multirow{2}{*}{Method} & \multicolumn{2}{|c|}{$r_{\mathrm{nz}}=0.2$} & \multicolumn{2}{|c|}{$r_{\mathrm{nz}}=0.4$} & \multicolumn{2}{|c|}{$r_{\mathrm{nz}}=0.6$} & \multicolumn{2}{|c|}{$r_{\mathrm{nz}}=0.8$} \\ \cline{3-10}
	 & & $d=10$ & $d=100$ & $d=10$ & $d=100$ & $d=10$ & $d=100$ & $d=10$ & $d=100$ \\ \hline
	 \multirow{3}{*}{$10^0$}
	  & LASSO & 1.00 & 1.02 & 1.00 & 1.04 & 1.01 & 1.05 & 1.01 & 1.06   \\ \cline{2-10} %\hline
	  & SCAD & 1.00 & 1.02 & 1.00 & 1.04 & 1.01 & 1.05 & 1.01 & 1.07   \\ \cline{2-10} %\hline
	  & MCP & 1.00 & 1.02 & 1.00 & 1.04 & 1.01 & 1.06 & 1.01 & 1.07   \\ \hline %\cline{2-10}
	 \multirow{3}{*}{$10^1$}
	  & LASSO & 1.01 & 1.05 & 1.01 & 1.08 & 1.01 & 1.09 & 1.01 & 1.10   \\ \cline{2-10} %\hline
	  & SCAD & 1.00 & 1.02 & 1.00 & 1.04 & 1.01 & 1.06 & 1.01 & 1.08   \\ \cline{2-10} %\hline
	  & MCP & 1.00 & 1.02 & 1.01 & 1.04 & 1.01 & 1.06 & 1.01 & 1.08   \\ \hline %\cline{2-10}
	 \multirow{3}{*}{$10^2$}
	  & LASSO & 1.01 & 1.05 & 1.01 & 1.08 & 1.01 & 1.09 & 1.01 & 1.10   \\ \cline{2-10} %\hline
	  & SCAD & 1.00 & 1.02 & 1.00 & 1.04 & 1.01 & 1.06 & 1.01 & 1.08   \\ \cline{2-10} %\hline
	  & MCP & 1.00 & 1.02 & 1.01 & 1.04 & 1.01 & 1.06 & 1.01 & 1.08   \\ \hline %\cline{2-10}
	 \multirow{3}{*}{$10^3$}
	  & LASSO & 1.01 & 1.06 & 1.01 & 1.13 & 1.01 & 1.22 & 1.02 & 1.33   \\ \cline{2-10} %\hline
	  & SCAD & 1.00 & 1.02 & 1.00 & 1.04 & 1.01 & 1.06 & 1.01 & 1.08   \\ \cline{2-10} %\hline
	  & MCP & 1.00 & 1.02 & 1.01 & 1.04 & 1.01 & 1.06 & 1.01 & 1.08   \\ \hline %\cline{2-10}
    \end{tabular}
  \end{center}
}
\end{table*}


% q=13/11 %

\begin{table*}[htb]
{ 
  \begin{center}
    \caption{ 
The result on generalization for $q=13/11$ and $n=100$. 
}
   \label{tab:para-est_t10_n100}
%\scriptsize
\footnotesize
%\small
    \begin{tabular}{|c|c|r|r|r|r|r|r|r|r|} \hline
	\multirow{2}{*}{$\theta_0$} & \multirow{2}{*}{Method} & \multicolumn{2}{|c|}{$r_{\mathrm{nz}}=0.2$} & \multicolumn{2}{|c|}{$r_{\mathrm{nz}}=0.4$} & \multicolumn{2}{|c|}{$r_{\mathrm{nz}}=0.6$} & \multicolumn{2}{|c|}{$r_{\mathrm{nz}}=0.8$} \\ \cline{3-10}
	 & & $d=10$ & $d=100$ & $d=10$ & $d=100$ & $d=10$ & $d=100$ & $d=10$ & $d=100$ \\ \hline
	 \multirow{3}{*}{$10^0$}
	  & LASSO & 1.27 & 1.46 & 1.29 & 1.63 & 1.31 & 1.73 & 1.32 & 1.81   \\ \cline{2-10} %\hline
	  & SCAD & 1.27 & 1.47 & 1.29 & 1.63 & 1.31 & 1.78 & 1.33 & 1.92   \\ \cline{2-10} %\hline
	  & MCP & 1.27 & 1.47 & 1.29 & 1.65 & 1.31 & 1.81 & 1.33 & 1.97   \\ \hline %\cline{2-10}
	 \multirow{3}{*}{$10^1$}
	  & LASSO & 1.33 & 1.93 & 1.36 & 2.95 & 1.37 & 4.17 & 1.38 & 5.19   \\ \cline{2-10} %\hline
	  & SCAD & 1.29 & 1.55 & 1.31 & 2.39 & 1.34 & 3.51 & 1.36 & 4.03   \\ \cline{2-10} %\hline
	  & MCP & 1.29 & 1.55 & 1.31 & 2.24 & 1.34 & 3.12 & 1.36 & 3.51   \\ \hline %\cline{2-10}
	 \multirow{3}{*}{$10^2$}
	  & LASSO & 1.33 & 21.20 & 1.36 & 100.23 & 1.37 & 224.32 & 1.38 & 325.87   \\ \cline{2-10} %\hline
	  & SCAD & 1.28 & 1.52 & 1.31 & 17.21 & 1.33 & 127.43 & 1.36 & 177.62   \\ \cline{2-10} %\hline
	  & MCP & 1.29 & 1.52 & 1.31 & 7.86 & 1.34 & 85.82 & 1.36 & 122.05   \\ \hline %\cline{2-10}
	 \multirow{3}{*}{$10^3$}
	  & LASSO & 1.32 & 1965 & 1.37 & 9830 & 1.43 & 22282 & 1.51 & 32492   \\ \cline{2-10} %\hline
	  & SCAD & 1.28 & 1.52 & 1.31 & 1540 & 1.33 & 12921 & 1.36 & 18310   \\ \cline{2-10} %\hline
	  & MCP & 1.29 & 1.52 & 1.31 & 728 & 1.33 & 8716 & 1.36 & 12433   \\ \hline %\cline{2-10}
    \end{tabular}
  \end{center}
}
\end{table*}

\begin{table*}[htb]
{ 
  \begin{center}
    \caption{ 
The result on generalization for $q=13/11$ and $n=1{,}000$. 
}
   \label{tab:para-est_t10_n1000}
%\scriptsize
\footnotesize
%\small
    \begin{tabular}{|c|c|r|r|r|r|r|r|r|r|} \hline
	\multirow{2}{*}{$\theta_0$} & \multirow{2}{*}{Method} & \multicolumn{2}{|c|}{$r_{\mathrm{nz}}=0.2$} & \multicolumn{2}{|c|}{$r_{\mathrm{nz}}=0.4$} & \multicolumn{2}{|c|}{$r_{\mathrm{nz}}=0.6$} & \multicolumn{2}{|c|}{$r_{\mathrm{nz}}=0.8$} \\ \cline{3-10}
	 & & $d=10$ & $d=100$ & $d=10$ & $d=100$ & $d=10$ & $d=100$ & $d=10$ & $d=100$ \\ \hline
	 \multirow{3}{*}{$10^0$}
	  & LASSO & 1.25 & 1.27 & 1.26 & 1.29 & 1.26 & 1.30 & 1.26 & 1.32   \\ \cline{2-10} %\hline
	  & SCAD & 1.25 & 1.27 & 1.26 & 1.29 & 1.26 & 1.30 & 1.26 & 1.32   \\ \cline{2-10} %\hline
	  & MCP & 1.25 & 1.27 & 1.26 & 1.29 & 1.26 & 1.31 & 1.26 & 1.33   \\ \hline %\cline{2-10}
	 \multirow{3}{*}{$10^1$}
	  & LASSO & 1.26 & 1.32 & 1.26 & 1.35 & 1.26 & 1.36 & 1.26 & 1.37   \\ \cline{2-10} %\hline
	  & SCAD & 1.25 & 1.28 & 1.26 & 1.30 & 1.26 & 1.33 & 1.26 & 1.35   \\ \cline{2-10} %\hline
	  & MCP & 1.25 & 1.28 & 1.26 & 1.30 & 1.26 & 1.33 & 1.26 & 1.35   \\ \hline %\cline{2-10}
	 \multirow{3}{*}{$10^2$}
	  & LASSO & 1.26 & 1.32 & 1.26 & 1.35 & 1.26 & 1.36 & 1.26 & 1.37   \\ \cline{2-10} %\hline
	  & SCAD & 1.25 & 1.28 & 1.26 & 1.30 & 1.26 & 1.33 & 1.26 & 1.35   \\ \cline{2-10} %\hline
	  & MCP & 1.25 & 1.28 & 1.26 & 1.30 & 1.26 & 1.33 & 1.26 & 1.35   \\ \hline %\cline{2-10}
	 \multirow{3}{*}{$10^3$}
	  & LASSO & 1.26 & 1.32 & 1.26 & 1.39 & 1.27 & 1.49 & 1.27 & 1.60   \\ \cline{2-10} %\hline
	  & SCAD & 1.25 & 1.28 & 1.26 & 1.30 & 1.26 & 1.33 & 1.26 & 1.35   \\ \cline{2-10} %\hline
	  & MCP & 1.25 & 1.28 & 1.26 & 1.30 & 1.26 & 1.33 & 1.26 & 1.35   \\ \hline %\cline{2-10}
    \end{tabular}
  \end{center}
}
\end{table*}


% q=3/2 %

\begin{table*}[htb]
{ 
  \begin{center}
    \caption{ 
The result on generalization for $q=3/2$ and $n=100$. 
}
   \label{tab:para-est_t3_n100}
%\scriptsize
\footnotesize
%\small
    \begin{tabular}{|c|c|r|r|r|r|r|r|r|r|} \hline
	\multirow{2}{*}{$\theta_0$} & \multirow{2}{*}{Method} & \multicolumn{2}{|c|}{$r_{\mathrm{nz}}=0.2$} & \multicolumn{2}{|c|}{$r_{\mathrm{nz}}=0.4$} & \multicolumn{2}{|c|}{$r_{\mathrm{nz}}=0.6$} & \multicolumn{2}{|c|}{$r_{\mathrm{nz}}=0.8$} \\ \cline{3-10}
	 & & $d=10$ & $d=100$ & $d=10$ & $d=100$ & $d=10$ & $d=100$ & $d=10$ & $d=100$ \\ \hline
	 \multirow{3}{*}{$10^0$}
	  & LASSO & 2.87 & 3.29 & 2.89 & 3.50 & 2.91 & 3.68 & 2.93 & 3.83   \\ \cline{2-10} %\hline
	  & SCAD & 2.87 & 3.29 & 2.89 & 3.50 & 2.91 & 3.67 & 2.93 & 3.83   \\ \cline{2-10} %\hline
	  & MCP & 2.88 & 3.32 & 2.89 & 3.51 & 2.91 & 3.69 & 2.93 & 3.87   \\ \hline %\cline{2-10}
	 \multirow{3}{*}{$10^1$}
	  & LASSO & 3.00 & 4.65 & 3.07 & 5.82 & 3.11 & 7.05 & 3.13 & 8.09   \\ \cline{2-10} %\hline
	  & SCAD & 2.94 & 4.47 & 3.01 & 6.04 & 3.07 & 6.90 & 3.11 & 7.44   \\ \cline{2-10} %\hline
	  & MCP & 2.93 & 5.50 & 3.01 & 5.93 & 3.06 & 6.58 & 3.10 & 6.95   \\ \hline %\cline{2-10}
	 \multirow{3}{*}{$10^2$}
	  & LASSO & 3.01 & 23.33 & 3.08 & 103.52 & 3.11 & 229.03 & 3.14 & 331.08   \\ \cline{2-10} %\hline
	  & SCAD & 2.91 & 3.72 & 2.96 & 46.11 & 3.02 & 133.22 & 3.08 & 180.93   \\ \cline{2-10} %\hline
	  & MCP & 2.91 & 3.72 & 2.97 & 11.23 & 3.02 & 91.05 & 3.09 & 125.76   \\ \hline %\cline{2-10}
	 \multirow{3}{*}{$10^3$}
	  & LASSO & 3.00 & 1973 & 3.08 & 9900 & 3.16 & 22441 & 3.26 & 32653   \\ \cline{2-10} %\hline
	  & SCAD & 2.91 & 3.72 & 2.96 & 1523 & 3.02 & 12689 & 3.08 & 18575   \\ \cline{2-10} %\hline
	  & MCP & 2.91 & 3.72 & 2.97 & 677 & 3.02 & 8584 & 3.08 & 12104   \\ \hline %\cline{2-10}
    \end{tabular}
  \end{center}
}
\end{table*}

\begin{table*}[htb]
{ 
  \begin{center}
    \caption{ 
The result on generalization for $q=3/2$ and $n=1{,}000$. 
}
   \label{tab:para-est_t3_n1000}
%\scriptsize
\footnotesize
%\small
    \begin{tabular}{|c|c|r|r|r|r|r|r|r|r|} \hline
	\multirow{2}{*}{$\theta_0$} & \multirow{2}{*}{Method} & \multicolumn{2}{|c|}{$r_{\mathrm{nz}}=0.2$} & \multicolumn{2}{|c|}{$r_{\mathrm{nz}}=0.4$} & \multicolumn{2}{|c|}{$r_{\mathrm{nz}}=0.6$} & \multicolumn{2}{|c|}{$r_{\mathrm{nz}}=0.8$} \\ \cline{3-10}
	 & & $d=10$ & $d=100$ & $d=10$ & $d=100$ & $d=10$ & $d=100$ & $d=10$ & $d=100$ \\ \hline
	 \multirow{3}{*}{$10^0$}
	  & LASSO & 2.92 & 2.92 & 2.92 & 2.94 & 2.92 & 2.96 & 2.93 & 2.98   \\ \cline{2-10} %\hline
	  & SCAD & 2.92 & 2.92 & 2.92 & 2.94 & 2.92 & 2.96 & 2.93 & 2.98   \\ \cline{2-10} %\hline
	  & MCP & 2.92 & 2.92 & 2.92 & 2.94 & 2.92 & 2.96 & 2.93 & 2.98   \\ \hline %\cline{2-10}
	 \multirow{3}{*}{$10^1$}
	  & LASSO & 2.93 & 3.05 & 2.94 & 3.12 & 2.95 & 3.17 & 2.95 & 3.19   \\ \cline{2-10} %\hline
	  & SCAD & 2.93 & 2.99 & 2.94 & 3.05 & 2.94 & 3.11 & 2.95 & 3.16   \\ \cline{2-10} %\hline
	  & MCP & 2.93 & 2.99 & 2.94 & 3.05 & 2.94 & 3.11 & 2.95 & 3.16   \\ \hline %\cline{2-10}
	 \multirow{3}{*}{$10^2$}
	  & LASSO & 2.93 & 3.05 & 2.94 & 3.12 & 2.95 & 3.17 & 2.95 & 3.19   \\ \cline{2-10} %\hline
	  & SCAD & 2.92 & 2.96 & 2.93 & 3.02 & 2.94 & 3.08 & 2.94 & 3.14   \\ \cline{2-10} %\hline
	  & MCP & 2.92 & 2.96 & 2.93 & 3.02 & 2.94 & 3.08 & 2.94 & 3.14   \\ \hline %\cline{2-10}
	 \multirow{3}{*}{$10^3$}
	  & LASSO & 2.93 & 3.05 & 2.94 & 3.14 & 2.95 & 3.26 & 2.96 & 3.40   \\ \cline{2-10} %\hline
	  & SCAD & 2.92 & 2.96 & 2.93 & 3.02 & 2.94 & 3.08 & 2.94 & 3.14   \\ \cline{2-10} %\hline
	  & MCP & 2.93 & 2.96 & 2.93 & 3.02 & 2.94 & 3.08 & 2.94 & 3.14   \\ \hline %\cline{2-10}
    \end{tabular}
  \end{center}
}
\end{table*}


% q=5/3 %

\begin{table*}[htb]
{ 
  \begin{center}
    \caption{ 
The result on generalization for $q=5/3$ and $n=100$. 
}
   \label{tab:para-est_t2_n100}
%\scriptsize
\footnotesize
%\small
    \begin{tabular}{|c|c|r|r|r|r|r|r|r|r|} \hline
	\multirow{2}{*}{$\theta_0$} & \multirow{2}{*}{Method} & \multicolumn{2}{|c|}{$r_{\mathrm{nz}}=0.2$} & \multicolumn{2}{|c|}{$r_{\mathrm{nz}}=0.4$} & \multicolumn{2}{|c|}{$r_{\mathrm{nz}}=0.6$} & \multicolumn{2}{|c|}{$r_{\mathrm{nz}}=0.8$} \\ \cline{3-10}
	 & & $d=10$ & $d=100$ & $d=10$ & $d=100$ & $d=10$ & $d=100$ & $d=10$ & $d=100$ \\ \hline
	 \multirow{3}{*}{$10^0$}
	  & LASSO & 10.68 & 14.07 & 10.71 & 14.26 & 10.72 & 14.46 & 10.74 & 14.65   \\ \cline{2-10} %\hline
	  & SCAD & 10.68 & 14.07 & 10.71 & 14.26 & 10.72 & 14.47 & 10.74 & 14.66   \\ \cline{2-10} %\hline
	  & MCP & 10.69 & 14.09 & 10.71 & 14.29 & 10.72 & 14.49 & 10.74 & 14.69   \\ \hline %\cline{2-10}
	 \multirow{3}{*}{$10^1$}
	  & LASSO & 11.04 & 17.72 & 11.23 & 19.45 & 11.32 & 21.00 & 11.40 & 22.28   \\ \cline{2-10} %\hline
	  & SCAD & 10.97 & 18.85 & 11.18 & 21.89 & 11.31 & 22.62 & 11.41 & 25.29   \\ \cline{2-10} %\hline
	  & MCP & 10.97 & 19.12 & 11.19 & 22.11 & 11.33 & 23.14 & 11.42 & 24.98   \\ \hline %\cline{2-10}
	 \multirow{3}{*}{$10^2$}
	  & LASSO & 11.32 & 37.51 & 11.64 & 120.93 & 11.74 & 245.48 & 11.78 & 346.97   \\ \cline{2-10} %\hline
	  & SCAD & 11.00 & 18.13 & 11.31 & 38.66 & 11.51 & 149.72 & 11.65 & 199.80   \\ \cline{2-10} %\hline
	  & MCP & 11.00 & 18.05 & 11.30 & 27.55 & 11.51 & 107.95 & 11.66 & 144.35   \\ \hline %\cline{2-10}
	 \multirow{3}{*}{$10^3$}
	  & LASSO & 11.31 & 1978.49 & 11.65 & 10079 & 11.77 & 22466 & 11.89 & 32608   \\ \cline{2-10} %\hline
	  & SCAD & 10.89 & 16.41 & 11.18 & 1627 & 11.39 & 12520 & 11.60 & 17490   \\ \cline{2-10} %\hline
	  & MCP & 10.90 & 16.41 & 11.18 & 664 & 11.39 & 8513 & 11.61 & 12066   \\ \hline %\cline{2-10}
    \end{tabular}
  \end{center}
}
\end{table*}

\begin{table*}[htb]
{ 
  \begin{center}
    \caption{ 
The result on generalization for $q=5/3$ and $n=1{,}000$. 
}
   \label{tab:para-est_t2_n1000}
%\scriptsize
\footnotesize
%\small
    \begin{tabular}{|c|c|r|r|r|r|r|r|r|r|} \hline
	\multirow{2}{*}{$\theta_0$} & \multirow{2}{*}{Method} & \multicolumn{2}{|c|}{$r_{\mathrm{nz}}=0.2$} & \multicolumn{2}{|c|}{$r_{\mathrm{nz}}=0.4$} & \multicolumn{2}{|c|}{$r_{\mathrm{nz}}=0.6$} & \multicolumn{2}{|c|}{$r_{\mathrm{nz}}=0.8$} \\ \cline{3-10}
	 & & $d=10$ & $d=100$ & $d=10$ & $d=100$ & $d=10$ & $d=100$ & $d=10$ & $d=100$ \\ \hline
	 \multirow{3}{*}{$10^0$}
	  & LASSO & 25.40 & 12.63 & 25.41 & 12.65 & 25.41 & 12.67 & 25.41 & 12.69   \\ \cline{2-10} %\hline
	  & SCAD & 25.40 & 12.63 & 25.41 & 12.65 & 25.41 & 12.67 & 25.41 & 12.69   \\ \cline{2-10} %\hline
	  & MCP & 25.40 & 12.63 & 25.41 & 12.65 & 25.41 & 12.67 & 25.41 & 12.69   \\ \hline %\cline{2-10}
	 \multirow{3}{*}{$10^1$}
	  & LASSO & 25.45 & 13.08 & 25.48 & 13.32 & 25.49 & 13.49 & 25.50 & 13.59   \\ \cline{2-10} %\hline
	  & SCAD & 25.45 & 13.07 & 25.48 & 13.34 & 25.50 & 13.52 & 25.50 & 13.63   \\ \cline{2-10} %\hline
	  & MCP & 25.45 & 13.08 & 25.47 & 13.35 & 25.50 & 13.53 & 25.51 & 13.64   \\ \hline %\cline{2-10}
	 \multirow{3}{*}{$10^2$}
	  & LASSO & 25.48 & 13.25 & 25.53 & 13.57 & 25.57 & 13.75 & 25.58 & 13.84   \\ \cline{2-10} %\hline
	  & SCAD & 25.45 & 12.90 & 25.49 & 13.17 & 25.54 & 13.42 & 25.57 & 13.66   \\ \cline{2-10} %\hline
	  & MCP & 25.45 & 12.90 & 25.50 & 13.18 & 25.54 & 13.41 & 25.57 & 13.66   \\ \hline %\cline{2-10}
	 \multirow{3}{*}{$10^3$}
	  & LASSO & 25.52 & 13.25 & 25.56 & 13.57 & 25.58 & 13.79 & 25.65 & 14.00   \\ \cline{2-10} %\hline
	  & SCAD & 25.44 & 12.85 & 25.47 & 13.11 & 25.50 & 13.37 & 25.59 & 13.63   \\ \cline{2-10} %\hline
	  & MCP & 25.43 & 12.85 & 25.47 & 13.11 & 25.50 & 13.37 & 25.59 & 13.63   \\ \hline %\cline{2-10}
    \end{tabular}
  \end{center}
}
\end{table*}

%%%%%%%%%%%%%%%%%%%%%%%%%%%%% Tables %%%%%%%%%%%%%%%%%%%%%%%%%%%%%%%%%%%%%%%%


\subsection{Complete Results}
\label{subsec:complete}

%\setcounter{table}{23}

The complete results of the experiments are presented as tables (Tables \ref{tab:q1model}--\ref{tab:t2gen}). 
The case numbers in the tables are shown in Table 1 of the manuscript. 
In the tables, 
``a'' after the case number indicates the sample size $n=100$, 
and ``b'' means $n=1{,}000$

The results on model selection are reported in Tables \ref{tab:q1model}--\ref{tab:q5b2model}. 
The ``Seq'' column indicates the number of trials (among $m=1{,}000$ trials) 
when each sequence of estimates includes the true model.  
The other columns show the number of trials 
when a method selects the true model using each information criterion. 
A larger value is better. 

The results on generalization are reported in Tables \ref{tab:q1gen}--\ref{tab:t2gen}. 
The ``generalization'' columns 
show the average prediction errors over $m=1{,}000$ trials. 
Here, a smaller value is better. 

The symbol ``-'' indicates that the information criterion is not available. 
However, in Tables \ref{tab:q1model} and \ref{tab:q1gen}, 
``-'' in a column of a $L_q$-criterion means 
the value is the same as that of the corresponding non-$L_q$-criterion. 


% model selection %
\clearpage

%%%%%%%%%%%%%%%%%%%%%%%%%%%%% q=1, model selection #############################
{\scriptsize
%\begin{sidewaystable}%[htb]
%\begin{table*}%[htb]
\begin{longtable}{|c|c|r|rrrrrrrrr|}%[htb]
%{ 
  %\begin{center}
    \caption{
    The results on model selection for $q=1$ (the normal error).
	Note that, when $q=1$, $L_q$-criteria are equivalent to the original criteria, respectively. 
	}
   \label{tab:q1model} \\
%\scriptsize
%    \begin{tabular}{|c|c|rrrrrrrrr|} %\hline
	\hline
	Case & Method & Seq & AIC1 & AIC2 & BIC1 & BIC2 & $L_q$-A1 & $L_q$-A2 & $L_q$-B1 & $L_q$-B2 & CV \\ \hline\hline
	\endfirsthead
	%
	\hline
	Case & Method & Seq & AIC1 & AIC2 & BIC1 & BIC2 & $L_q$-A1 & $L_q$-A2 & $L_q$-B1 & $L_q$-B2 & CV \\ \hline
	\endhead
	%
	%\hline 
	\endfoot
	%
	%\hline 
	\endlastfoot
	%%% CaseA=sim3
	%%% A1:n=100 ok
	\multirow{3}{*}{1a}  
	 & {LASSO} & 71 & 10 & 4 & {32} & 12 & - & - & - & - & 7   \\ \cline{2-12}
	 & {SCAD} & 69 & 10 & 7 & {32} & 16 & - & - & - & - & 8   \\ \cline{2-12}
	 & {MCP} & 67 & 10 & 7 & {32} & 16 & - & - & - & - & 11  \\ \hline\hline
	%%% A2:n=1000 ok
	\multirow{3}{*}{1b} 
	 & {LASSO} & 67 & 8 & 4 & {13} & 3 & - & - & - & - & 7   \\ \cline{2-12}
	 & {SCAD} & 68 & 8 & 4 & {13} & 5 & - & - & - & - & 5   \\ \cline{2-12}
	 & {MCP} & 67 & 9 & 6 & {13} & 8 & - & - & - & - & 9  \\ \hline\hline
	%
	%
	%%% CaseA=sim3
	%%% A1:n=100 ok
	\multirow{3}{*}{2a}  
	 & {LASSO} & 1000 & 53 & 37 & 366 & 219 & - & - & - & - & 125   \\ \cline{2-12}
	 & {SCAD} & 1000 & 45 & 186 & 340 & 676 & - & - & - & - & {710}   \\ \cline{2-12}
	 & {MCP} & 1000 & 44 & 121 & 340 & 546 & - & - & - & - & {778}  \\ \hline\hline
	%%% A2:n=1000 ok
	\multirow{3}{*}{2b} 
	 & {LASSO} & 1000 & 39 & 28 & 579 & 401 & - & - & - & - & 155   \\ \cline{2-12}
	 & {SCAD} & 1000 & 38 & 184 & 578 & {823} & - & - & - & - & 689   \\ \cline{2-12}
	 & {MCP} & 1000 & 38 & 119 & 578 & 738 & - & - & - & - & 750  \\ \hline\hline
	%
	%
	%%% CaseA=sim3
	%%% A1:n=100 ok
	\multirow{3}{*}{3a}  
	 & {LASSO} & 1000 & 54 & 34 & 366 & 220 & - & - & - & - & 126   \\ \cline{2-12}
	 & {SCAD} & 1000 & 46 & 185 & 340 & 675 & - & - & - & - & 781   \\ \cline{2-12}
	 & {MCP} & 1000 & 46 & 122 & 339 & 544 & - & - & - & - & {802}  \\ \hline\hline
	%%% A2:n=1000 ok
	\multirow{3}{*}{3b} 
	 & {LASSO} & 1000 & 39 & 27 & 577 & 405 & - & - & - & - & 155   \\ \cline{2-12}
	 & {SCAD} & 1000 & 39 & 183 & 577 & {828} & - & - & - & - & 733   \\ \cline{2-12}
	 & {MCP} & 1000 & 39 & 121 & 577 & 740 & - & - & - & - & 768  \\ \hline\hline
	%
	%
	%%% CaseA=sim3
	%%% A1:n=100 ok
	\multirow{3}{*}{4a}  
	 & {LASSO} & 1000 & 75 & 123 & 365 & 293 & - & - & - & - & 140   \\ \cline{2-12}
	 & {SCAD} & 1000 & 57 & 364 & 340 & 738 & - & - & - & - & 781   \\ \cline{2-12}
	 & {MCP} & 1000 & 58 & 250 & 339 & 581 & - & - & - & - & {808}  \\ \hline\hline
	%%% A2:n=1000 ok
	\multirow{3}{*}{4b} 
	 & {LASSO} & 1000 & 45 & 119 & 577 & 440 & - & - & - & - & 162   \\ \cline{2-12}
	 & {SCAD} & 1000 & 41 & 356 & 577 & {851} & - & - & - & - & 747   \\ \cline{2-12}
	 & {MCP} & 1000 & 41 & 249 & 577 & 756 & - & - & - & - & 778  \\ \hline\hline
	%
	%
	%%% CaseA=sim3
	%%% A1:n=100 ok
	\multirow{3}{*}{5a}  
	 & {LASSO} & 0 & - & 0 & - & 0 & - & - & - & - & 0   \\ \cline{2-12}
	 & {SCAD} & 0 & - & 0 & - & 0 & - & - & - & - & 0   \\ \cline{2-12}
	 & {MCP} & 0 & - & 0 & - & 0 & - & - & - & - & 0  \\ \hline\hline
	%%% A2:n=1000 ok
	\multirow{3}{*}{5b} 
	 & {LASSO} & 0 & 0 & 0 & 0 & 0 & - & - & - & - & 0   \\ \cline{2-12}
	 & {SCAD} & 0 & 0 & 0 & 0 & 0 & - & - & - & - & 0   \\ \cline{2-12}
	 & {MCP} & 0 & 0 & 0 & 0 & 0 & - & - & - & - & 0  \\ \hline\hline
	%
	%
	%%% CaseA=sim3
	%%% A1:n=100 ok
	\multirow{3}{*}{6a}  
	 & {LASSO} & 20 & - & 0 & - & 0 & - & - & - & - & 0   \\ \cline{2-12}
	 & {SCAD} & 752 & - & 23 & - & 415 & - & - & - & - & 171   \\ \cline{2-12}
	 & {MCP} & 985 & - & 0 & - & 79 & - & - & - & - & {519}  \\ \hline\hline
	%%% A2:n=1000 ok
	\multirow{3}{*}{6b} 
	 & {LASSO} & 1000 & 0 & 0 & 28 & 0 & - & - & - & - & 0   \\ \cline{2-12}
	 & {SCAD} & 1000 & 0 & 3 & 6 & 485 & - & - & - & - & 107   \\ \cline{2-12}
	 & {MCP} & 1000 & 0 & 0 & 6 & {611} & - & - & - & - & 479  \\ \hline\hline
	%
	%
	%%% CaseA=sim3
	%%% A1:n=100 ok
	\multirow{3}{*}{7a}  
	 & {LASSO} & 58 & - & 35 & - & 35 & - & - & - & - & 35   \\ \cline{2-12}
	 & {SCAD} & 1000 & - & {1000} & - & {1000} & - & - & - & - & {1000}   \\ \cline{2-12}
	 & {MCP} & 1000 & - & {1000} & - & {1000} & - & - & - & - & {1000}  \\ \hline\hline
	%%% A2:n=1000 ok
	\multirow{3}{*}{7b} 
	 & {LASSO} & 1000 & 0 & 0 & 28 & 0 & - & - & - & - & 0   \\ \cline{2-12}
	 & {SCAD} & 1000 & 0 & 3 & 8 & {833} & - & - & - & - & 643   \\ \cline{2-12}
	 & {MCP} & 1000 & 0 & 0 & 8 & 626 & - & - & - & - & 753  \\ \hline\hline
	%
	%
	%%% CaseA=sim3
	%%% A1:n=100 ok
	\multirow{3}{*}{8a}  
	 & {LASSO} & 46 & - & 46 & - & 46 & - & - & - & - & 46   \\ \cline{2-12}
	 & {SCAD} & {1000} & - & {1000} & - & {1000} & - & - & - & - & {1000}   \\ \cline{2-12}
	 & {MCP} & {1000} & - & {1000} & - & {1000} & - & - & - & - & {1000}  \\ \hline\hline
	%%% A2:n=1000 ok
	\multirow{3}{*}{8b} 
	 & {LASSO} & 1000 & 0 & 0 & 28 & 0 & - & - & - & - & 0   \\ \cline{2-12}
	 & {SCAD} & 1000 & 0 & 2 & 7 & {834} & - & - & - & - & 651   \\ \cline{2-12}
	 & {MCP} & 1000 & 0 & 4 & 7 & 631 & - & - & - & - & 754  \\ \hline\hline
	%
	%
%\clearpage
	%
	%
	%%% CaseA=sim3
	%%% A1:n=100 ok
	\multirow{3}{*}{9a}  
	 & {LASSO} & 22 & 9 & 2 & 7 & 3 & - & - & - & - & 3   \\ \cline{2-12}
	 & {SCAD} & 22 & 9 & 2 & 7 & 5 & - & - & - & - & 4   \\ \cline{2-12}
	 & {MCP} & 21 & 8 & 4 & 6 & 5 & - & - & - & - & 3  \\ \hline\hline
	%%% A2:n=1000 ok
	\multirow{3}{*}{9b} 
	 & {LASSO} & 15 & 7 & 4 & 1 & 2 & - & - & - & - & 2   \\ \cline{2-12}
	 & {SCAD} & 16 & 7 & 3 & 1 & 4 & - & - & - & - & 1   \\ \cline{2-12}
	 & {MCP} & 18 & 8 & 5 & 1 & 4 & - & - & - & - & 1  \\ \hline\hline
	%
	%
\clearpage
	%
	%
	%%% CaseA=sim3
	%%% A1:n=100 ok
	\multirow{3}{*}{10a}  
	 & {LASSO} & 999 & 112 & 24 & 486 & 93 & - & - & - & - & 39   \\ \cline{2-12}
	 & {SCAD} & 1000 & 100 & 239 & 448 & 689 & - & - & - & - & 719   \\ \cline{2-12}
	 & {MCP} & 1000 & 100 & 179 & 448 & 593 & - & - & - & - & {793}  \\ \hline\hline
	%%% A2:n=1000 ok
	\multirow{3}{*}{10b} 
	 & {LASSO} & 1000 & 90 & 19 & 670 & 240 & - & - & - & - & 52   \\ \cline{2-12}
	 & {SCAD} & 1000 & 89 & 226 & 672 & {840} & - & - & - & - & 713   \\ \cline{2-12}
	 & {MCP} & 1000 & 89 & 178 & 672 & 781 & - & - & - & - & 771  \\ \hline\hline
	%
	%
	%%% CaseA=sim3
	%%% A1:n=100 ok
	\multirow{3}{*}{11a}  
	 & {LASSO} & 1000 & 111 & 21 & 487 & 92 & - & - & - & - & 38   \\ \cline{2-12}
	 & {SCAD} & 1000 & 100 & 236 & 449 & 691 & - & - & - & - & 782   \\ \cline{2-12}
	 & {MCP} & 1000 & 100 & 178 & 449 & 593 & - & - & - & - & {812}  \\ \hline\hline
	%%% A2:n=1000 ok
	\multirow{3}{*}{11b} 
	 & {LASSO} & 1000 & 90 & 20 & 670 & 246 & - & - & - & - & 54   \\ \cline{2-12}
	 & {SCAD} & 1000 & 89 & 227 & 672 & {842} & - & - & - & - & 758   \\ \cline{2-12}
	 & {MCP} & 1000 & 89 & 177 & 672 & 778 & - & - & - & - & 788  \\ \hline\hline
	%
	%
	%%% CaseA=sim3
	%%% A1:n=100 ok
	\multirow{3}{*}{12a}  
	 & {LASSO} & 1000 & 204 & 221 & 496 & 310 & - & - & - & - & 170   \\ \cline{2-12}
	 & {SCAD} & 1000 & 202 & 504 & 452 & 784 & - & - & - & - & 809   \\ \cline{2-12}
	 & {MCP} & 1000 & 202 & 412 & 452 & 674 & - & - & - & - & {832}  \\ \hline\hline
	%%% A2:n=1000 ok
	\multirow{3}{*}{12b} 
	 & {LASSO} & 1000 & 125 & 159 & 670 & 345 & - & - & - & - & 122   \\ \cline{2-12}
	 & {SCAD} & 1000 & 122 & 452 & 672 & {878} & - & - & - & - & 777   \\ \cline{2-12}
	 & {MCP} & 1000 & 122 & 352 & 672 & 794 & - & - & - & - & 812  \\ \hline\hline
	%
	%
	%%% CaseA=sim3
	%%% A1:n=100 ok
	\multirow{3}{*}{13a}  
	 & {LASSO} & 0 & - & 0 & - & 0 & - & - & - & - & 0   \\ \cline{2-12}
	 & {SCAD} & 0 & - & 0 & - & 0 & - & - & - & - & 0   \\ \cline{2-12}
	 & {MCP} & 0 & - & 0 & - & 0 & - & - & - & - & 0  \\ \hline\hline
	%%% A2:n=1000 ok
	\multirow{3}{*}{13b} 
	 & {LASSO} & 0 & 0 & 0 & 0 & 0 & - & - & - & - & 0   \\ \cline{2-12}
	 & {SCAD} & 0 & 0 & 0 & 0 & 0 & - & - & - & - & 0   \\ \cline{2-12}
	 & {MCP} & 0 & 0 & 0 & 0 & 0 & - & - & - & - & 0  \\ \hline\hline
	%
	%
	%%% CaseA=sim3
	%%% A1:n=100 ok
	\multirow{3}{*}{14a}  
	 & {LASSO} & 0 & - & 0 & - & 0 & - & - & - & - & 0   \\ \cline{2-12}
	 & {SCAD} & 129 & - & 61 & - & {114} & - & - & - & - & 3   \\ \cline{2-12}
	 & {MCP} & 311 & - & 20 & - & 84 & - & - & - & - & 18  \\ \hline\hline
	%%% A2:n=1000 ok
	\multirow{3}{*}{14b} 
	 & {LASSO} & 988 & 0 & 0 & 81 & 0 & - & - & - & - & 0   \\ \cline{2-12}
	 & {SCAD} & 995 & 0 & 3 & 16 & 478 & - & - & - & - & 98   \\ \cline{2-12}
	 & {MCP} & 999 & 0 & 0 & 16 & {630} & - & - & - & - & 473  \\ \hline\hline
	%
	%
	%%% CaseA=sim3
	%%% A1:n=100 ok
	\multirow{3}{*}{15a}  
	 & {LASSO} & 0 & - & 0 & - & 0 & - & - & - & - & 0   \\ \cline{2-12}
	 & {SCAD} & 822 & - & 822 & - & 822 & - & - & - & - & 732   \\ \cline{2-12}
	 & {MCP} & 890 & - & {890} & - & {890} & - & - & - & - & 851  \\ \hline\hline
	%%% A2:n=1000 ok
	\multirow{3}{*}{15b} 
	 & {LASSO} & 1000 & 0 & 0 & 85 & 0 & - & - & - & - & 0   \\ \cline{2-12}
	 & {SCAD} & 1000 & 0 & 5 & 16 & {847} & - & - & - & - & 684   \\ \cline{2-12}
	 & {MCP} & 1000 & 0 & 0 & 16 & 646 & - & - & - & - & 751  \\ \hline\hline
	%
	%
	%%% CaseA=sim3
	%%% A1:n=100 ok
	\multirow{3}{*}{16a}  
	 & {LASSO} & 0 & - & 0 & - & 0 & - & - & - & - & 0   \\ \cline{2-12}
	 & {SCAD} & 817 & - & 817 & - & 817 & - & - & - & - & 719   \\ \cline{2-12}
	 & {MCP} & 889 & - & {889} & - & {889} & - & - & - & - & 846  \\ \hline\hline
	%%% A2:n=1000 ok
	\multirow{3}{*}{16b} 
	 & {LASSO} & 1000 & 0 & 0 & 85 & 0 & - & - & - & - & 0   \\ \cline{2-12}
	 & {SCAD} & 1000 & 0 & 70 & 17 & {848} & - & - & - & - & 691   \\ \cline{2-12}
	 & {MCP} & 1000 & 0 & 18 & 17 & 658 & - & - & - & - & 760  \\ \hline\hline
	%
	%
	%
	%
	%%% CaseA=sim3
	%%% A1:n=100 ok
	\multirow{3}{*}{17a}  
	 & {LASSO} & 20 & 5 & 1 & 2 & 3 & - & - & - & - & 1   \\ \cline{2-12}
	 & {SCAD} & 22 & 5 & 5 & 2 & 5 & - & - & - & - & 2   \\ \cline{2-12}
	 & {MCP} & 23 & 8 & 5 & 1 & 3 & - & - & - & - & 1  \\ \hline\hline
	%%% A2:n=1000 ok
	\multirow{3}{*}{17b} 
	 & {LASSO} & 17 & 5 & 4 & 0 & 1 & - & - & - & - & 1   \\ \cline{2-12}
	 & {SCAD} & 15 & 5 & 5 & 0 & 1 & - & - & - & - & 1   \\ \cline{2-12}
	 & {MCP} & 14 & 5 & 7 & 0 & 1 & - & - & - & - & 1  \\ \hline\hline
	%
	%
	%%% CaseA=sim3
	%%% A1:n=100 ok
	\multirow{3}{*}{18a}  
	 & {LASSO} & 996 & 252 & 38 & 625 & 116 & - & - & - & - & 48   \\ \cline{2-12}
	 & {SCAD} & 998 & 232 & 346 & 597 & 735 & - & - & - & - & 768   \\ \cline{2-12}
	 & {MCP} & 1000 & 232 & 305 & 596 & 676 & - & - & - & - & {797}  \\ \hline\hline
	%%% A2:n=1000 ok
	\multirow{3}{*}{18b} 
	 & {LASSO} & 1000 & 189 & 27 & 774 & 176 & - & - & - & - & 31   \\ \cline{2-12}
	 & {SCAD} & 1000 & 189 & 301 & 774 & {851} & - & - & - & - & 739   \\ \cline{2-12}
	 & {MCP} & 1000 & 189 & 264 & 774 & 820 & - & - & - & - & 795  \\ \hline\hline
	%
	%
	%%% CaseA=sim3
	%%% A1:n=100 ok
	\multirow{3}{*}{19a}  
	 & {LASSO} & 1000 & 252 & 38 & 627 & 116 & - & - & - & - & 47   \\ \cline{2-12}
	 & {SCAD} & 1000 & 231 & 344 & 599 & 737 & - & - & - & - & {808}   \\ \cline{2-12}
	 & {MCP} & 1000 & 231 & 306 & 597 & 673 & - & - & - & - & {814}  \\ \hline\hline
	%%% A2:n=1000 ok
	\multirow{3}{*}{19b} 
	 & {LASSO} & 1000 & 188 & 24 & 774 & 173 & - & - & - & - & 30   \\ \cline{2-12}
	 & {SCAD} & 1000 & 187 & 300 & 774 & {853} & - & - & - & - & 777   \\ \cline{2-12}
	 & {MCP} & 1000 & 187 & 263 & 774 & 823 & - & - & - & - & 803  \\ \hline\hline
	%
	%
	%%% CaseA=sim3
	%%% A1:n=100 ok
	\multirow{3}{*}{20a}  
	 & {LASSO} & 1000 & 441 & 403 & 655 & 469 & - & - & - & - & 401   \\ \cline{2-12}
	 & {SCAD} & 1000 & 434 & 689 & 604 & {871} & - & - & - & - & {862}   \\ \cline{2-12}
	 & {MCP} & 1000 & 434 & 623 & 603 & 796 & - & - & - & - & {880}  \\ \hline\hline
	%%% A2:n=1000 ok
	\multirow{3}{*}{20b} 
	 & {LASSO} & 1000 & 239 & 242 & 774 & 384 & - & - & - & - & 238   \\ \cline{2-12}
	 & {SCAD} & 1000 & 231 & 573 & 774 & {902} & - & - & - & - & 812   \\ \cline{2-12}
	 & {MCP} & 1000 & 231 & 491 & 774 & 848 & - & - & - & - & 835  \\ \hline\hline
	%
	%
	%%% CaseA=sim3
	%%% A1:n=100 ok
	\multirow{3}{*}{21a}  
	 & {LASSO} & 0 & - & 0 & - & 0 & - & - & - & - & 0   \\ \cline{2-12}
	 & {SCAD} & 0 & - & 0 & - & 0 & - & - & - & - & 0   \\ \cline{2-12}
	 & {MCP} & 0 & - & 0 & - & 0 & - & - & - & - & 0  \\ \hline\hline
	%%% A2:n=1000 ok
	\multirow{3}{*}{21b} 
	 & {LASSO} & 0 & 0 & 0 & 0 & 0 & - & - & - & - & 0   \\ \cline{2-12}
	 & {SCAD} & 0 & 0 & 0 & 0 & 0 & - & - & - & - & 0   \\ \cline{2-12}
	 & {MCP} & 0 & 0 & 0 & 0 & 0 & - & - & - & - & 0  \\ \hline\hline
	%
	%
	%%% CaseA=sim3
	%%% A1:n=100 ok
	\multirow{3}{*}{22a}  
	 & {LASSO} & 0 & - & 0 & - & 0 & - & - & - & - & 0   \\ \cline{2-12}
	 & {SCAD} & 0 & - & 0 & - & 0 & - & - & - & - & 0   \\ \cline{2-12}
	 & {MCP} & 0 & - & 0 & - & 0 & - & - & - & - & 0  \\ \hline\hline
	%%% A2:n=1000 ok
	\multirow{3}{*}{22b} 
	 & {LASSO} & 953 & 0 & 0 & 216 & 0 & - & - & - & - & 0   \\ \cline{2-12}
	 & {SCAD} & 989 & 0 & 16 & 79 & 549 & - & - & - & - & 171   \\ \cline{2-12}
	 & {MCP} & 1000 & 0 & 5 & 79 & {655} & - & - & - & - & 542  \\ \hline\hline
	%
	%
	%%% CaseA=sim3
	%%% A1:n=100 ok
	\multirow{3}{*}{23a}  
	 & {LASSO} & 0 & - & 0 & - & 0 & - & - & - & - & 0   \\ \cline{2-12}
	 & {SCAD} & 2 & - & 2 & - & 2 & - & - & - & - & 0   \\ \cline{2-12}
	 & {MCP} & 8 & - & 8 & - & 8 & - & - & - & - & 0  \\ \hline\hline
	%%% A2:n=1000 ok
	\multirow{3}{*}{23b} 
	 & {LASSO} & 1000 & 0 & 0 & 224 & 0 & - & - & - & - & 0   \\ \cline{2-12}
	 & {SCAD} & 1000 & 0 & 17 & 76 & {856} & - & - & - & - & 706   \\ \cline{2-12}
	 & {MCP} & 1000 & 0 & 4 & 75 & 654 & - & - & - & - & 781  \\ \hline\hline
	%
	%
	%%% CaseA=sim3
	%%% A1:n=100 ok
	\multirow{3}{*}{24a}  
	 & {LASSO} & 0 & - & 0 & - & 0 & - & - & - & - & 0   \\ \cline{2-12}
	 & {SCAD} & 2 & - & 2 & - & 2 & - & - & - & - & 1   \\ \cline{2-12}
	 & {MCP} & 4 & - & 4 & - & 4 & - & - & - & - & 0  \\ \hline\hline
	%%% A2:n=1000 ok
	\multirow{3}{*}{24b} 
	 & {LASSO} & 1000 & 6 & 3 & 226 & 3 & - & - & - & - & 3   \\ \cline{2-12}
	 & {SCAD} & 1000 & 16 & 194 & 77 & {873} & - & - & - & - & 730   \\ \cline{2-12}
	 & {MCP} & 1000 & 16 & 104 & 77 & 685 & - & - & - & - & 791  \\ \hline\hline
	%
	%
	%
	%
		%%% CaseA=sim3
	%%% A1:n=100 ok
	\multirow{3}{*}{25a}  
	 & {LASSO} & 46 & 2 & 8 & 3 & 2 & - & - & - & - & 3   \\ \cline{2-12}
	 & {SCAD} & 50 & 4 & 12 & 2 & 5 & - & - & - & - & 1   \\ \cline{2-12}
	 & {MCP} & 49 & 3 & 5 & 1 & 2 & - & - & - & - & 2  \\ \hline\hline
	%%% A2:n=1000 ok
	\multirow{3}{*}{25b} 
	 & {LASSO} & 53 & 2 & 8 & 0 & 1 & - & - & - & - & 7   \\ \cline{2-12}
	 & {SCAD} & 52 & 2 & 10 & 0 & 1 & - & - & - & - & 5   \\ \cline{2-12}
	 & {MCP} & 50 & 2 & 12 & 0 & 1 & - & - & - & - & 3  \\ \hline\hline
	%
	%
	%%% CaseA=sim3
	%%% A1:n=100 ok
	\multirow{3}{*}{26a}  
	 & {LASSO} & 993 & 488 & 86 & 784 & 199 & - & - & - & - & 66   \\ \cline{2-12}
	 & {SCAD} & 1000 & 475 & 527 & 775 & {812} & - & - & - & - & 796   \\ \cline{2-12}
	 & {MCP} & 1000 & 475 & 506 & 775 & 798 & - & - & - & - & {813}  \\ \hline\hline
	%%% A2:n=1000 ok
	\multirow{3}{*}{26b} 
	 & {LASSO} & 1000 & 462 & 79 & 875 & 263 & - & - & - & - & 63   \\ \cline{2-12}
	 & {SCAD} & 1000 & 461 & 493 & 875 & {892} & - & - & - & - & 782   \\ \cline{2-12}
	 & {MCP} & 1000 & 461 & 479 & 875 & {886} & - & - & - & - & 803  \\ \hline\hline
	%
	%
	%%% CaseA=sim3
	%%% A1:n=100 ok
	\multirow{3}{*}{27a}  
	 & {LASSO} & 1000 & 489 & 97 & 788 & 205 & - & - & - & - & 68   \\ \cline{2-12}
	 & {SCAD} & 1000 & 475 & 526 & 775 & 813 & - & - & - & - & 821   \\ \cline{2-12}
	 & {MCP} & 1000 & 475 & 505 & 775 & 797 & - & - & - & - & {833}  \\ \hline\hline
	%%% A2:n=1000 ok
	\multirow{3}{*}{27b} 
	 & {LASSO} & 1000 & 461 & 83 & 875 & 263 & - & - & - & - & 63   \\ \cline{2-12}
	 & {SCAD} & 1000 & 461 & 492 & 875 & {891} & - & - & - & - & 802   \\ \cline{2-12}
	 & {MCP} & 1000 & 461 & 479 & 875 & {886} & - & - & - & - & 810  \\ \hline\hline
	%
	%
	%%% CaseA=sim3
	%%% A1:n=100 ok
	\multirow{3}{*}{28a}  
	 & {LASSO} & 1000 & 684 & 648 & 823 & 669 & - & - & - & - & 648   \\ \cline{2-12}
	 & {SCAD} & 1000 & 699 & 850 & 787 & {945} & - & - & - & - & 921   \\ \cline{2-12}
	 & {MCP} & 1000 & 699 & 813 & 787 & 906 & - & - & - & - & {938}  \\ \hline\hline
	%%% A2:n=1000 ok
	\multirow{3}{*}{28b} 
	 & {LASSO} & 1000 & 522 & 518 & 875 & 603 & - & - & - & - & 515   \\ \cline{2-12}
	 & {SCAD} & 1000 & 531 & 756 & 875 & {935} & - & - & - & - & 862   \\ \cline{2-12}
	 & {MCP} & 1000 & 531 & 698 & 875 & 906 & - & - & - & - & 885  \\ \hline\hline
	%
	%
	%%% CaseA=sim3
	%%% A1:n=100 ok
	\multirow{3}{*}{29a}  
	 & {LASSO} & 0 & - & 0 & - & 0 & - & - & - & - & 0   \\ \cline{2-12}
	 & {SCAD} & 0 & - & 0 & - & 0 & - & - & - & - & 0   \\ \cline{2-12}
	 & {MCP} & 0 & - & 0 & - & 0 & - & - & - & - & 0  \\ \hline\hline
	%%% A2:n=1000 ok
	\multirow{3}{*}{29b} 
	 & {LASSO} & 0 & 0 & 0 & 0 & 0 & - & - & - & - & 0   \\ \cline{2-12}
	 & {SCAD} & 0 & 0 & 0 & 0 & 0 & - & - & - & - & 0   \\ \cline{2-12}
	 & {MCP} & 0 & 0 & 0 & 0 & 0 & - & - & - & - & 0  \\ \hline\hline
	%
	%
	%%% CaseA=sim3
	%%% A1:n=100 ok
	\multirow{3}{*}{30a}  
	 & {LASSO} & 0 & - & 0 & - & 0 & - & - & - & - & 0   \\ \cline{2-12}
	 & {SCAD} & 0 & - & 0 & - & 0 & - & - & - & - & 0   \\ \cline{2-12}
	 & {MCP} & 0 & - & 0 & - & 0 & - & - & - & - & 0  \\ \hline\hline
	%%% A2:n=1000 ok
	\multirow{3}{*}{30b} 
	 & {LASSO} & 900 & 4 & 0 & 417 & 0 & - & - & - & - & 0   \\ \cline{2-12}
	 & {SCAD} & 985 & 0 & 71 & 265 & {673} & - & - & - & - & 343   \\ \cline{2-12}
	 & {MCP} & 999 & 0 & 22 & 266 & {665} & - & - & - & - & 654  \\ \hline\hline
	%
	%
	%%% CaseA=sim3
	%%% A1:n=100 ok
	\multirow{3}{*}{31a}  
	 & {LASSO} & 0 & - & 0 & - & 0 & - & - & - & - & 0   \\ \cline{2-12}
	 & {SCAD} & 0 & - & 0 & - & 0 & - & - & - & - & 0   \\ \cline{2-12}
	 & {MCP} & 0 & - & 0 & - & 0 & - & - & - & - & 0  \\ \hline\hline
	%%% A2:n=1000 ok
	\multirow{3}{*}{31b} 
	 & {LASSO} & 994 & 4 & 0 & 449 & 0 & - & - & - & - & 0   \\ \cline{2-12}
	 & {SCAD} & 1000 & 0 & 72 & 268 & {842} & - & - & - & - & 725   \\ \cline{2-12}
	 & {MCP} & 1000 & 0 & 23 & 267 & 668 & - & - & - & - & 790  \\ \hline\hline
	%
	%
	%%% CaseA=sim3
	%%% A1:n=100 ok
	\multirow{3}{*}{32a}  
	 & {LASSO} & 0 & - & 0 & - & 0 & - & - & - & - & 0   \\ \cline{2-12}
	 & {SCAD} & 0 & - & 0 & - & 0 & - & - & - & - & 0   \\ \cline{2-12}
	 & {MCP} & 0 & - & 0 & - & 0 & - & - & - & - & 0  \\ \hline\hline
	%%% A2:n=1000 ok
	\multirow{3}{*}{32b} 
	 & {LASSO} & 995 & 100 & 76 & 466 & 76 & - & - & - & - & 76   \\ \cline{2-12}
	 & {SCAD} & 1000 & 185 & 470 & 285 & {892} & - & - & - & - & 774   \\ \cline{2-12}
	 & {MCP} & 1000 & 186 & 374 & 285 & 776 & - & - & - & - & 827  \\ \hline
	%
	%
    %\end{tabular}
  %\end{center}
%}
\end{longtable}
%\end{table*}
%\end{sidewaystable}
} %end of scriptsize


\clearpage

%%%%%%%%%%%%%%%%%%%%%%%%%%%%% t10, model selection #############################
{\scriptsize
%\begin{sidewaystable}%[htb]
%\begin{table*}%[htb]
\begin{longtable}{|c|c|r|rrrrrrrrr|}%[htb]
%{ 
  %\begin{center}
    \caption{
    The results on model selection for $q=13/11$ (the $t$-error with $\nu=10$).
	}
   \label{tab:t10model} \\
%\scriptsize
%    \begin{tabular}{|c|c|rrrrrrrrr|} %\hline
	\hline
	Case & Method & Seq & AIC1 & AIC2 & BIC1 & BIC2 & $L_q$-A1 & $L_q$-A2 & $L_q$-B1 & $L_q$-B2 & CV \\ \hline\hline
	\endfirsthead
	%
	\hline
	Case & Method & Seq & AIC1 & AIC2 & BIC1 & BIC2 & $L_q$-A1 & $L_q$-A2 & $L_q$-B1 & $L_q$-B2 & CV \\ \hline
	\endhead
	%
	\hline 
	\endfoot
	%
	\hline 
	\endlastfoot
	%%% CaseA=sim3
	%%% A1:n=100 ok
	\multirow{3}{*}{1a}  
	 & {LASSO} & 70 & 29 & 16 & 11 & 2 & 0 & 0 & 0 & 0 & 15   \\ \cline{2-12}
	 & {SCAD} & 69 & 29 & 13 & 11 & 3 & 0 & 0 & 0 & 0 & 11   \\ \cline{2-12}
	 & {MCP} & 70 & 29 & 17 & 10 & 4 & 0 & 0 & 0 & 0 & 13  \\ \hline\hline
	%%% A2:n=1000 ok
	\multirow{3}{*}{1b} 
	 & {LASSO} & 71 & 21 & 9 & 2 & 1 & 0 & 0 & 0 & 0 & 9   \\ \cline{2-12}
	 & {SCAD} & 71 & 21 & 9 & 2 & 2 & 0 & 0 & 0 & 0 & 9   \\ \cline{2-12}
	 & {MCP} & 72 & 22 & 9 & 2 & 1 & 0 & 0 & 0 & 0 & 11  \\ \hline\hline
	%
	%
	%%% CaseA=sim3
	%%% A1:n=100 ok
	\multirow{3}{*}{2a}  
	 & {LASSO} & 1000 & 320 & 175 & 796 & 518 & 0 & 0 & 0 & 0 & 147   \\ \cline{2-12}
	 & {SCAD} & 1000 & 303 & 580 & 782 & {896} & 0 & 0 & 0 & 0 & 638   \\ \cline{2-12}
	 & {MCP} & 1000 & 303 & 470 & 782 & 869 & 0 & 0 & 0 & 0 & 758  \\ \hline\hline
	%%% A2:n=1000 ok
	\multirow{3}{*}{2b} 
	 & {LASSO} & 1000 & 290 & 160 & 936 & 717 & 0 & 0 & 0 & 0 & 152   \\ \cline{2-12}
	 & {SCAD} & 1000 & 299 & 590 & 935 & 941 & 0 & 0 & 0 & 0 & 630   \\ \cline{2-12}
	 & {MCP} & 1000 & 299 & 495 & 935 & {955} & 0 & 0 & 0 & 0 & 753  \\ \hline\hline
	%
	%
	%%% CaseA=sim3
	%%% A1:n=100 ok
	\multirow{3}{*}{3a}  
	 & {LASSO} & 1000 & 323 & 169 & 797 & 518 & 0 & 0 & 0 & 0 & 148   \\ \cline{2-12}
	 & {SCAD} & 1000 & 303 & 581 & 783 & {924} & 0 & 0 & 0 & 0 & 768   \\ \cline{2-12}
	 & {MCP} & 1000 & 303 & 465 & 783 & 872 & 0 & 0 & 0 & 0 & 808  \\ \hline\hline
	%%% A2:n=1000 ok
	\multirow{3}{*}{3b} 
	 & {LASSO} & 1000 & 295 & 159 & 936 & 720 & 0 & 0 & 0 & 0 & 150   \\ \cline{2-12}
	 & {SCAD} & 1000 & 300 & 587 & 936 & {978} & 0 & 0 & 0 & 0 & 736   \\ \cline{2-12}
	 & {MCP} & 1000 & 300 & 495 & 936 & 961 & 0 & 0 & 0 & 0 & 783  \\ \hline\hline
	%
	%
	%%% CaseA=sim3
	%%% A1:n=100 ok
	\multirow{3}{*}{4a}  
	 & {LASSO} & 1000 & 323 & 225 & 797 & 534 & 0 & 0 & 0 & 0 & 147   \\ \cline{2-12}
	 & {SCAD} & 1000 & 304 & 638 & 783 & {929} & 0 & 0 & 0 & 0 & 777   \\ \cline{2-12}
	 & {MCP} & 1000 & 303 & 495 & 783 & 875 & 0 & 0 & 0 & 0 & 816  \\ \hline\hline
	%%% A2:n=1000 ok
	\multirow{3}{*}{4b} 
	 & {LASSO} & 1000 & 295 & 218 & 936 & 723 & 0 & 0 & 0 & 0 & 152   \\ \cline{2-12}
	 & {SCAD} & 1000 & 296 & 631 & 936 & {977} & 0 & 0 & 0 & 0 & 749   \\ \cline{2-12}
	 & {MCP} & 1000 & 296 & 511 & 936 & 961 & 0 & 0 & 0 & 0 & 797  \\ \hline\hline
	%
	%
	%%% CaseA=sim3
	%%% A1:n=100 ok
	\multirow{3}{*}{5a}  
	 & {LASSO} & 0 & - & 0 & - & 0 & - & 0 & - & 0 & 0   \\ \cline{2-12}
	 & {SCAD} & 0 & - & 0 & - & 0 & - & 0 & - & 0 & 0   \\ \cline{2-12}
	 & {MCP} & 0 & - & 0 & - & 0 & - & 0 & - & 0 & 0  \\ \hline\hline
	%%% A2:n=1000 ok
	\multirow{3}{*}{5b} 
	 & {LASSO} & 0 & 0 & 0 & 0 & 0 & 0 & 0 & 0 & 0 & 0   \\ \cline{2-12}
	 & {SCAD} & 0 & 0 & 0 & 0 & 0 & 0 & 0 & 0 & 0 & 0   \\ \cline{2-12}
	 & {MCP} & 0 & 0 & 0 & 0 & 0 & 0 & 0 & 0 & 0 & 0  \\ \hline\hline
	%
	%
	%%% CaseA=sim3
	%%% A1:n=100 ok
	\multirow{3}{*}{6a}  
	 & {LASSO} & 17 & - & 0 & - & 0 & - & 0 & - & 0 & 0   \\ \cline{2-12}
	 & {SCAD} & 541 & - & 173 & - & 382 & - & 0 & - & 0 & 61   \\ \cline{2-12}
	 & {MCP} & 914 & - & 13 & - & {588} & - & 0 & - & 0 & 333  \\ \hline\hline
	%%% A2:n=1000 ok
	\multirow{3}{*}{6b} 
	 & {LASSO} & 1000 & 0 & 0 & 658 & 0 & 0 & 0 & 0 & 0 & 0   \\ \cline{2-12}
	 & {SCAD} & 1000 & 0 & 126 & 585 & 394 & 0 & 0 & 0 & 0 & 17   \\ \cline{2-12}
	 & {MCP} & 1000 & 0 & 133 & 590 & {792} & 0 & 0 & 0 & 0 & 292  \\ \hline\hline
	%
	%
	%%% CaseA=sim3
	%%% A1:n=100 ok
	\multirow{3}{*}{7a}  
	 & {LASSO} & 67 & - & 32 & - & 32 & - & 0 & - & 0 & 32   \\ \cline{2-12}
	 & {SCAD} & 1000 & - & {1000} & - & {1000} & - & 0 & - & 0 & {1000}   \\ \cline{2-12}
	 & {MCP} & 1000 & - & {1000} & - & {1000} & - & 0 & - & 0 & {1000}  \\ \hline\hline
	%%% A2:n=1000 ok
	\multirow{3}{*}{7b} 
	 & {LASSO} & 1000 & 0 & 0 & 657 & 11 & 0 & 0 & 0 & 0 & 0   \\ \cline{2-12}
	 & {SCAD} & 1000 & 0 & 464 & 590 & {980} & 0 & 0 & 0 & 0 & 694   \\ \cline{2-12}
	 & {MCP} & 1000 & 0 & 139 & 589 & 939 & 0 & 0 & 0 & 0 & 774  \\ \hline\hline
	%
	%
	%%% CaseA=sim3
	%%% A1:n=100 ok
	\multirow{3}{*}{8a}  
	 & {LASSO} & 60 & - & 59 & - & 59 & - & 0 & - & 0 & 59   \\ \cline{2-12}
	 & {SCAD} & 1000 & - & {1000} & - & {1000} & - & 0 & - & 0 & {1000}   \\ \cline{2-12}
	 & {MCP} & 1000 & - & {1000} & - & {1000} & - & 0 & - & 0 & {1000}  \\ \hline\hline
	%%% A2:n=1000 ok
	\multirow{3}{*}{8b} 
	 & {LASSO} & 1000 & 0 & 0 & 660 & 10 & 0 & 0 & 0 & 0 & 0   \\ \cline{2-12}
	 & {SCAD} & 1000 & 0 & 482 & 590 & {977} & 0 & 0 & 0 & 0 & 697   \\ \cline{2-12}
	 & {MCP} & 1000 & 0 & 151 & 590 & 940 & 0 & 0 & 0 & 0 & 779  \\ \hline\hline
	%
	%
%\clearpage
	%
	%
	%%% CaseA=sim3
	%%% A1:n=100 ok
	\multirow{3}{*}{9a}  
	 & {LASSO} & 15 & 4 & 1 & 0 & 0 & 0 & 0 & 0 & 0 & 0   \\ \cline{2-12}
	 & {SCAD} & 17 & 4 & 0 & 0 & 0 & 0 & 0 & 0 & 0 & 3   \\ \cline{2-12}
	 & {MCP} & 20 & 2 & 4 & 0 & 0 & 0 & 0 & 0 & 0 & 0  \\ \hline\hline
	%%% A2:n=1000 ok
	\multirow{3}{*}{9b} 
	 & {LASSO} & 13 & 2 & 2 & 0 & 0 & 0 & 0 & 0 & 0 & 3   \\ \cline{2-12}
	 & {SCAD} & 13 & 2 & 2 & 0 & 0 & 0 & 0 & 0 & 0 & 2   \\ \cline{2-12}
	 & {MCP} & 14 & 2 & 1 & 0 & 0 & 0 & 0 & 0 & 0 & 2  \\ \hline\hline
	%
	%
\clearpage
	%
	%
	%%% CaseA=sim3
	%%% A1:n=100 ok
	\multirow{3}{*}{10a}  
	 & {LASSO} & 999 & 413 & 90 & 821 & 308 & 0 & 0 & 0 & 0 & 50   \\ \cline{2-12}
	 & {SCAD} & 1000 & 399 & 600 & 808 & {890} & 0 & 0 & 0 & 0 & 637   \\ \cline{2-12}
	 & {MCP} & 1000 & 399 & 509 & 808 & {884} & 0 & 0 & 0 & 0 & 749  \\ \hline\hline
	%%% A2:n=1000 ok
	\multirow{3}{*}{10b} 
	 & {LASSO} & 1000 & 396 & 96 & {951} & 541 & 0 & 0 & 0 & 0 & 50   \\ \cline{2-12}
	 & {SCAD} & 1000 & 390 & 622 & {951} & 937 & 0 & 0 & 0 & 0 & 649   \\ \cline{2-12}
	 & {MCP} & 1000 & 391 & 543 & {951} & {958} & 0 & 0 & 0 & 0 & 761  \\ \hline\hline
	%
	%
	%%% CaseA=sim3
	%%% A1:n=100 ok
	\multirow{3}{*}{11a}  
	 & {LASSO} & 1000 & 416 & 97 & 821 & 311 & 0 & 0 & 0 & 0 & 54   \\ \cline{2-12}
	 & {SCAD} & 1000 & 402 & 597 & 809 & {925} & 0 & 0 & 0 & 0 & 779   \\ \cline{2-12}
	 & {MCP} & 1000 & 401 & 507 & 808 & 885 & 0 & 0 & 0 & 0 & 796  \\ \hline\hline
	%%% A2:n=1000 ok
	\multirow{3}{*}{11b} 
	 & {LASSO} & 1000 & 397 & 96 & 952 & 533 & 0 & 0 & 0 & 0 & 53   \\ \cline{2-12}
	 & {SCAD} & 1000 & 393 & 622 & 952 & {981} & 0 & 0 & 0 & 0 & 749   \\ \cline{2-12}
	 & {MCP} & 1000 & 393 & 530 & 952 & 967 & 0 & 0 & 0 & 0 & 786  \\ \hline\hline
	%
	%
	%%% CaseA=sim3
	%%% A1:n=100 ok
	\multirow{3}{*}{12a}  
	 & {LASSO} & 1000 & 428 & 240 & 821 & 402 & 0 & 0 & 0 & 0 & 140   \\ \cline{2-12}
	 & {SCAD} & 1000 & 409 & 692 & 808 & {946} & 0 & 0 & 0 & 0 & 792   \\ \cline{2-12}
	 & {MCP} & 1000 & 408 & 576 & 808 & 897 & 0 & 0 & 0 & 0 & 817  \\ \hline\hline
	%%% A2:n=1000 ok
	\multirow{3}{*}{12b} 
	 & {LASSO} & 1000 & 396 & 185 & 952 & 566 & 0 & 0 & 0 & 0 & 86   \\ \cline{2-12}
	 & {SCAD} & 1000 & 393 & 679 & 952 & {983} & 0 & 0 & 0 & 0 & 774   \\ \cline{2-12}
	 & {MCP} & 1000 & 392 & 584 & 952 & 968 & 0 & 0 & 0 & 0 & 806  \\ \hline\hline
	%
	%
	%%% CaseA=sim3
	%%% A1:n=100 ok
	\multirow{3}{*}{13a}  
	 & {LASSO} & 0 & - & 0 & - & 0 & - & 0 & - & 0 & 0   \\ \cline{2-12}
	 & {SCAD} & 0 & - & 0 & - & 0 & - & 0 & - & 0 & 0   \\ \cline{2-12}
	 & {MCP} & 0 & - & 0 & - & 0 & - & 0 & - & 0 & 0  \\ \hline\hline
	%%% A2:n=1000 ok
	\multirow{3}{*}{13b} 
	 & {LASSO} & 0 & 0 & 0 & 0 & 0 & 0 & 0 & 0 & 0 & 0   \\ \cline{2-12}
	 & {SCAD} & 0 & 0 & 0 & 0 & 0 & 0 & 0 & 0 & 0 & 0   \\ \cline{2-12}
	 & {MCP} & 0 & 0 & 0 & 0 & 0 & 0 & 0 & 0 & 0 & 0  \\ \hline\hline
	%
	%
	%%% CaseA=sim3
	%%% A1:n=100 ok
	\multirow{3}{*}{14a}  
	 & {LASSO} & 0 & - & 0 & - & 0 & - & 0 & - & 0 & 0   \\ \cline{2-12}
	 & {SCAD} & 55 & - & 48 & - & 55 & - & 0 & - & 0 & 2   \\ \cline{2-12}
	 & {MCP} & 177 & - & 23 & - & {135} & - & 0 & - & 0 & 2  \\ \hline\hline
	%%% A2:n=1000 ok
	\multirow{3}{*}{14b} 
	 & {LASSO} & 983 & 1 & 0 & {774} & 0 & 0 & 0 & 0 & 0 & 0   \\ \cline{2-12}
	 & {SCAD} & 992 & 0 & 122 & 651 & 337 & 0 & 0 & 0 & 0 & 16   \\ \cline{2-12}
	 & {MCP} & 999 & 0 & 143 & 649 & {769} & 0 & 0 & 0 & 0 & 254  \\ \hline\hline
	%
	%
	%%% CaseA=sim3
	%%% A1:n=100 ok
	\multirow{3}{*}{15a}  
	 & {LASSO} & 0 & - & 0 & - & 0 & - & 0 & - & 0 & 0   \\ \cline{2-12}
	 & {SCAD} & 822 & - & 822 & - & 822 & - & 0 & - & 0 & 727   \\ \cline{2-12}
	 & {MCP} & 897 & - & {897} & - & {897} & - & 0 & - & 0 & 833  \\ \hline\hline
	%%% A2:n=1000 ok
	\multirow{3}{*}{15b} 
	 & {LASSO} & 1000 & 1 & 0 & 786 & 0 & 0 & 0 & 0 & 0 & 0   \\ \cline{2-12}
	 & {SCAD} & 1000 & 0 & 433 & 653 & {981} & 0 & 0 & 0 & 0 & 700   \\ \cline{2-12}
	 & {MCP} & 1000 & 0 & 154 & 653 & 940 & 0 & 0 & 0 & 0 & 761  \\ \hline\hline
	%
	%
	%%% CaseA=sim3
	%%% A1:n=100 ok
	\multirow{3}{*}{16a}  
	 & {LASSO} & 0 & - & 0 & - & 0 & - & 0 & - & 0 & 0   \\ \cline{2-12}
	 & {SCAD} & 823 & - & 823 & - & 823 & - & 0 & - & 0 & 713   \\ \cline{2-12}
	 & {MCP} & 886 & - & {886} & - & {886} & - & 0 & - & 0 & 834  \\ \hline\hline
	%%% A2:n=1000 ok
	\multirow{3}{*}{16b} 
	 & {LASSO} & 1000 & 2 & 0 & 784 & 0 & 0 & 0 & 0 & 0 & 0   \\ \cline{2-12}
	 & {SCAD} & 1000 & 0 & 474 & 651 & {981} & 0 & 0 & 0 & 0 & 709   \\ \cline{2-12}
	 & {MCP} & 1000 & 0 & 194 & 651 & 944 & 0 & 0 & 0 & 0 & 771  \\ \hline\hline
	%
	%
	%
	%
	%%% CaseA=sim3
	%%% A1:n=100 ok
	\multirow{3}{*}{17a}  
	 & {LASSO} & 14 & 1 & 1 & 0 & 1 & 0 & 0 & 0 & 0 & 3   \\ \cline{2-12}
	 & {SCAD} & 16 & 1 & 1 & 0 & 1 & 0 & 0 & 0 & 0 & 0   \\ \cline{2-12}
	 & {MCP} & 17 & 1 & 3 & 0 & 0 & 0 & 0 & 0 & 0 & 2  \\ \hline\hline
	%%% A2:n=1000 ok
	\multirow{3}{*}{17b} 
	 & {LASSO} & 14 & 0 & 1 & 0 & 0 & 0 & 0 & 0 & 0 & 2   \\ \cline{2-12}
	 & {SCAD} & 14 & 0 & 1 & 0 & 0 & 0 & 0 & 0 & 0 & 1   \\ \cline{2-12}
	 & {MCP} & 15 & 0 & 1 & 0 & 0 & 0 & 0 & 0 & 0 & 1  \\ \hline\hline
	%
	%
	%%% CaseA=sim3
	%%% A1:n=100 ok
	\multirow{3}{*}{18a}  
	 & {LASSO} & 997 & 552 & 82 & 877 & 242 & 0 & 0 & 0 & 0 & 37   \\ \cline{2-12}
	 & {SCAD} & 998 & 529 & 649 & 873 & {895} & 0 & 0 & 0 & 0 & 694   \\ \cline{2-12}
	 & {MCP} & 1000 & 530 & 591 & 873 & {901} & 0 & 0 & 0 & 0 & 767  \\ \hline\hline
	%%% A2:n=1000 ok
	\multirow{3}{*}{18b} 
	 & {LASSO} & 1000 & 529 & 84 & {965} & 402 & 0 & 0 & 0 & 0 & 37   \\ \cline{2-12}
	 & {SCAD} & 1000 & 529 & 662 & {965} & 952 & 0 & 0 & 0 & 0 & 695   \\ \cline{2-12}
	 & {MCP} & 1000 & 529 & 618 & {965} & {969} & 0 & 0 & 0 & 0 & 772  \\ \hline\hline
	%
	%
	%%% CaseA=sim3
	%%% A1:n=100 ok
	\multirow{3}{*}{19a}  
	 & {LASSO} & 1000 & 552 & 83 & 878 & 247 & 0 & 0 & 0 & 0 & 37   \\ \cline{2-12}
	 & {SCAD} & 1000 & 529 & 655 & 874 & {921} & 0 & 0 & 0 & 0 & 785   \\ \cline{2-12}
	 & {MCP} & 1000 & 529 & 594 & 874 & 902 & 0 & 0 & 0 & 0 & 798  \\ \hline\hline
	%%% A2:n=1000 ok
	\multirow{3}{*}{19b} 
	 & {LASSO} & 1000 & 528 & 86 & 965 & 398 & 0 & 0 & 0 & 0 & 38   \\ \cline{2-12}
	 & {SCAD} & 1000 & 529 & 662 & 965 & {981} & 0 & 0 & 0 & 0 & 771   \\ \cline{2-12}
	 & {MCP} & 1000 & 529 & 613 & 965 & {975} & 0 & 0 & 0 & 0 & 793  \\ \hline\hline
	%
	%
\clearpage
	%
	%
	%%% CaseA=sim3
	%%% A1:n=100 ok
	\multirow{3}{*}{20a}  
	 & {LASSO} & 1000 & 576 & 361 & 879 & 461 & 0 & 0 & 0 & 0 & 304   \\ \cline{2-12}
	 & {SCAD} & 1000 & 535 & 783 & 873 & {953} & 0 & 0 & 0 & 0 & 835   \\ \cline{2-12}
	 & {MCP} & 1000 & 536 & 699 & 873 & 921 & 0 & 0 & 0 & 0 & 852  \\ \hline\hline
	%%% A2:n=1000 ok
	\multirow{3}{*}{20b} 
	 & {LASSO} & 1000 & 528 & 272 & 965 & 508 & 0 & 0 & 0 & 0 & 199   \\ \cline{2-12}
	 & {SCAD} & 1000 & 530 & 744 & 965 & {984} & 0 & 0 & 0 & 0 & 804   \\ \cline{2-12}
	 & {MCP} & 1000 & 530 & 661 & 965 & {975} & 0 & 0 & 0 & 0 & 827  \\ \hline\hline
	%
	%
	%%% CaseA=sim3
	%%% A1:n=100 ok
	\multirow{3}{*}{21a}  
	 & {LASSO} & 0 & - & 0 & - & 0 & - & 0 & - & 0 & 0   \\ \cline{2-12}
	 & {SCAD} & 0 & - & 0 & - & 0 & - & 0 & - & 0 & 0   \\ \cline{2-12}
	 & {MCP} & 0 & - & 0 & - & 0 & - & 0 & - & 0 & 0  \\ \hline\hline
	%%% A2:n=1000 ok
	\multirow{3}{*}{21b} 
	 & {LASSO} & 0 & 0 & 0 & 0 & 0 & 0 & 0 & 0 & 0 & 0   \\ \cline{2-12}
	 & {SCAD} & 0 & 0 & 0 & 0 & 0 & 0 & 0 & 0 & 0 & 0   \\ \cline{2-12}
	 & {MCP} & 0 & 0 & 0 & 0 & 0 & 0 & 0 & 0 & 0 & 0  \\ \hline\hline
	%
	%
	%%% CaseA=sim3
	%%% A1:n=100 ok
	\multirow{3}{*}{22a}  
	 & {LASSO} & 0 & - & 0 & - & 0 & - & 0 & - & 0 & 0   \\ \cline{2-12}
	 & {SCAD} & 0 & - & 0 & - & 0 & - & 0 & - & 0 & 0   \\ \cline{2-12}
	 & {MCP} & 0 & - & 0 & - & 0 & - & 0 & - & 0 & 0  \\ \hline\hline
	%%% A2:n=1000 ok
	\multirow{3}{*}{22b} 
	 & {LASSO} & 920 & 26 & 0 & 768 & 0 & 0 & 0 & 0 & 0 & 0   \\ \cline{2-12}
	 & {SCAD} & 964 & 3 & 206 & 711 & 420 & 0 & 0 & 0 & 0 & 46   \\ \cline{2-12}
	 & {MCP} & 998 & 3 & 205 & 720 & {792} & 0 & 0 & 0 & 0 & 335  \\ \hline\hline
	%
	%
	%%% CaseA=sim3
	%%% A1:n=100 ok
	\multirow{3}{*}{23a}  
	 & {LASSO} & 0 & - & 0 & - & 0 & - & 0 & - & 0 & 0   \\ \cline{2-12}
	 & {SCAD} & 1 & - & 1 & - & 1 & - & 0 & - & 0 & 0   \\ \cline{2-12}
	 & {MCP} & 7 & - & 7 & - & 7 & - & 0 & - & 0 & 2  \\ \hline\hline
	%%% A2:n=1000 ok
	\multirow{3}{*}{23b} 
	 & {LASSO} & 999 & 30 & 0 & 837 & 0 & 0 & 0 & 0 & 0 & 0   \\ \cline{2-12}
	 & {SCAD} & 1000 & 3 & 451 & 724 & {980} & 0 & 0 & 0 & 0 & 709   \\ \cline{2-12}
	 & {MCP} & 1000 & 3 & 212 & 724 & 947 & 0 & 0 & 0 & 0 & 744  \\ \hline\hline
	%
	%
	%%% CaseA=sim3
	%%% A1:n=100 ok
	\multirow{3}{*}{24a}  
	 & {LASSO} & 0 & - & 0 & - & 0 & - & 0 & - & 0 & 0   \\ \cline{2-12}
	 & {SCAD} & 1 & - & 1 & - & 1 & - & 0 & - & 0 & 0   \\ \cline{2-12}
	 & {MCP} & 8 & - & 8 & - & 8 & - & 0 & - & 0 & 0  \\ \hline\hline
	%%% A2:n=1000 ok
	\multirow{3}{*}{24b} 
	 & {LASSO} & 999 & 35 & 0 & 838 & 0 & 0 & 0 & 0 & 0 & 0   \\ \cline{2-12}
	 & {SCAD} & 1000 & 11 & 527 & 725 & {982} & 0 & 0 & 0 & 0 & 726   \\ \cline{2-12}
	 & {MCP} & 1000 & 10 & 303 & 724 & 945 & 0 & 0 & 0 & 0 & 754  \\ \hline\hline
	%
	%
	%
	%
		%%% CaseA=sim3
	%%% A1:n=100 ok
	\multirow{3}{*}{25a}  
	 & {LASSO} & 38 & 0 & 3 & 0 & 0 & 0 & 0 & 0 & 0 & 3   \\ \cline{2-12}
	 & {SCAD} & 48 & 0 & 2 & 0 & 0 & 0 & 0 & 0 & 0 & 1   \\ \cline{2-12}
	 & {MCP} & 49 & 0 & 2 & 0 & 0 & 0 & 0 & 0 & 0 & 1  \\ \hline\hline
	%%% A2:n=1000 ok
	\multirow{3}{*}{25b} 
	 & {LASSO} & 32 & 0 & 1 & 0 & 0 & 0 & 0 & 0 & 0 & 3   \\ \cline{2-12}
	 & {SCAD} & 32 & 0 & 1 & 0 & 0 & 0 & 0 & 0 & 0 & 4   \\ \cline{2-12}
	 & {MCP} & 32 & 0 & 0 & 0 & 0 & 0 & 0 & 0 & 0 & 1  \\ \hline\hline
	%
	%
	%%% CaseA=sim3
	%%% A1:n=100 ok
	\multirow{3}{*}{26a}  
	 & {LASSO} & 998 & 724 & 168 & {939} & 320 & 0 & 0 & 0 & 0 & 79   \\ \cline{2-12}
	 & {SCAD} & 998 & 717 & 753 & {939} & {939} & 0 & 0 & 0 & 0 & 772   \\ \cline{2-12}
	 & {MCP} & 999 & 717 & 742 & {939} & {944} & 0 & 0 & 0 & 0 & 792  \\ \hline\hline
	%%% A2:n=1000 ok
	\multirow{3}{*}{26b} 
	 & {LASSO} & 1000 & 723 & 163 & {982} & 445 & 0 & 0 & 0 & 0 & 62   \\ \cline{2-12}
	 & {SCAD} & 1000 & 724 & 760 & {982} & 963 & 0 & 0 & 0 & 0 & 764   \\ \cline{2-12}
	 & {MCP} & 1000 & 724 & 743 & {982} & {977} & 0 & 0 & 0 & 0 & 806  \\ \hline\hline
	%
	%
	%%% CaseA=sim3
	%%% A1:n=100 ok
	\multirow{3}{*}{27a}  
	 & {LASSO} & 1000 & 724 & 168 & {939} & 324 & 0 & 0 & 0 & 0 & 78   \\ \cline{2-12}
	 & {SCAD} & 1000 & 716 & 756 & {939} & {953} & 0 & 0 & 0 & 0 & 819   \\ \cline{2-12}
	 & {MCP} & 1000 & 716 & 739 & {939} & {944} & 0 & 0 & 0 & 0 & 823  \\ \hline\hline
	%%% A2:n=1000 ok
	\multirow{3}{*}{27b} 
	 & {LASSO} & 1000 & 724 & 166 & {982} & 442 & 0 & 0 & 0 & 0 & 61   \\ \cline{2-12}
	 & {SCAD} & 1000 & 724 & 760 & {982} & {985} & 0 & 0 & 0 & 0 & 794   \\ \cline{2-12}
	 & {MCP} & 1000 & 724 & 743 & {982} & {984} & 0 & 0 & 0 & 0 & 819  \\ \hline\hline
	%
	%
	%%% CaseA=sim3
	%%% A1:n=100 ok
	\multirow{3}{*}{28a}  
	 & {LASSO} & 1000 & 768 & 601 & 940 & 657 & 0 & 0 & 0 & 0 & 582   \\ \cline{2-12}
	 & {SCAD} & 1000 & 738 & 901 & 939 & {975} & 0 & 0 & 0 & 0 & 905   \\ \cline{2-12}
	 & {MCP} & 1000 & 738 & 859 & 939 & 959 & 0 & 0 & 0 & 0 & 921  \\ \hline\hline
	%%% A2:n=1000 ok
	\multirow{3}{*}{28b} 
	 & {LASSO} & 1000 & 726 & 515 & {982} & 650 & 0 & 0 & 0 & 0 & 463   \\ \cline{2-12}
	 & {SCAD} & 1000 & 726 & 860 & {982} & {988} & 0 & 0 & 0 & 0 & 866   \\ \cline{2-12}
	 & {MCP} & 1000 & 726 & 816 & {982} & {984} & 0 & 0 & 0 & 0 & 892  \\ \hline\hline
	%
	%
	%%% CaseA=sim3
	%%% A1:n=100 ok
	\multirow{3}{*}{29a}  
	 & {LASSO} & 0 & - & 0 & - & 0 & - & 0 & - & 0 & 0   \\ \cline{2-12}
	 & {SCAD} & 0 & - & 0 & - & 0 & - & 0 & - & 0 & 0   \\ \cline{2-12}
	 & {MCP} & 0 & - & 0 & - & 0 & - & 0 & - & 0 & 0  \\ \hline\hline
	%%% A2:n=1000 ok
	\multirow{3}{*}{29b} 
	 & {LASSO} & 0 & 0 & 0 & 0 & 0 & 0 & 0 & 0 & 0 & 0   \\ \cline{2-12}
	 & {SCAD} & 0 & 0 & 0 & 0 & 0 & 0 & 0 & 0 & 0 & 0   \\ \cline{2-12}
	 & {MCP} & 0 & 0 & 0 & 0 & 0 & 0 & 0 & 0 & 0 & 0  \\ \hline\hline
	%
	%
\clearpage
	%
	%
	%%% CaseA=sim3
	%%% A1:n=100 ok
	\multirow{3}{*}{30a}  
	 & {LASSO} & 0 & - & 0 & - & 0 & - & 0 & - & 0 & 0   \\ \cline{2-12}
	 & {SCAD} & 0 & - & 0 & - & 0 & - & 0 & - & 0 & 0   \\ \cline{2-12}
	 & {MCP} & 0 & - & 0 & - & 0 & - & 0 & - & 0 & 0  \\ \hline\hline
	%%% A2:n=1000 ok
	\multirow{3}{*}{30b} 
	 & {LASSO} & 849 & 124 & 0 & 785 & 0 & 0 & 0 & 0 & 0 & 0   \\ \cline{2-12}
	 & {SCAD} & 962 & 47 & 357 & 838 & 607 & 0 & 0 & 0 & 0 & 155   \\ \cline{2-12}
	 & {MCP} & 997 & 46 & 297 & 846 & {873} & 0 & 0 & 0 & 0 & 482  \\ \hline\hline
	%
	%
	%%% CaseA=sim3
	%%% A1:n=100 ok
	\multirow{3}{*}{31a}  
	 & {LASSO} & 0 & - & 0 & - & 0 & - & 0 & - & 0 & 0   \\ \cline{2-12}
	 & {SCAD} & 0 & - & 0 & - & 0 & - & 0 & - & 0 & 0   \\ \cline{2-12}
	 & {MCP} & 0 & - & 0 & - & 0 & - & 0 & - & 0 & 0  \\ \hline\hline
	%%% A2:n=1000 ok
	\multirow{3}{*}{31b} 
	 & {LASSO} & 990 & 138 & 0 & 893 & 0 & 0 & 0 & 0 & 0 & 0   \\ \cline{2-12}
	 & {SCAD} & 1000 & 52 & 492 & 845 & {984} & 0 & 0 & 0 & 0 & 738   \\ \cline{2-12}
	 & {MCP} & 1000 & 50 & 304 & 845 & 956 & 0 & 0 & 0 & 0 & 778  \\ \hline\hline
	%
	%
	%%% CaseA=sim3
	%%% A1:n=100 ok
	\multirow{3}{*}{32a}  
	 & {LASSO} & 0 & - & 0 & - & 0 & - & 0 & - & 0 & 0   \\ \cline{2-12}
	 & {SCAD} & 0 & - & 0 & - & 0 & - & 0 & - & 0 & 0   \\ \cline{2-12}
	 & {MCP} & 0 & - & 0 & - & 0 & - & 0 & - & 0 & 0  \\ \hline\hline
	%%% A2:n=1000 ok
	\multirow{3}{*}{32b} 
	 & {LASSO} & 990 & 179 & 32 & 894 & 32 & 0 & 0 & 0 & 0 & 32   \\ \cline{2-12}
	 & {SCAD} & 1000 & 117 & 672 & 845 & {984} & 0 & 0 & 0 & 0 & 764   \\ \cline{2-12}
	 & {MCP} & 1000 & 117 & 496 & 845 & 961 & 0 & 0 & 0 & 0 & 795  \\ \hline
	%
	%
    %\end{tabular}
  %\end{center}
%}
\end{longtable}
%\end{table*}
%\end{sidewaystable}
} %end of scriptsize


\clearpage

%%%%%%%%%%%%%%%%%%%%%%%%%%%%% t3, model selection #############################
{\scriptsize
%\begin{sidewaystable}%[htb]
%\begin{table*}%[htb]
\begin{longtable}{|c|c|r|rrrrrrrrr|}%[htb]
%{ 
  %\begin{center}
    \caption{
    The results on model selection for $q=3/2$ (the $t$-error with $\nu=3$).
	}
   \label{tab:t3model} \\
%\scriptsize
%    \begin{tabular}{|c|c|rrrrrrrrr|} %\hline
	\hline
	Case & Method & Seq & AIC1 & AIC2 & BIC1 & BIC2 & $L_q$-A1 & $L_q$-A2 & $L_q$-B1 & $L_q$-B2 & CV \\ \hline\hline
	\endfirsthead
	%
	\hline
	Case & Method & Seq & AIC1 & AIC2 & BIC1 & BIC2 & $L_q$-A1 & $L_q$-A2 & $L_q$-B1 & $L_q$-B2 & CV \\ \hline
	\endhead
	%
	\hline 
	\endfoot
	%
	\hline 
	\endlastfoot
	%%% CaseA=sim3
	%%% A1:n=100 ok
	\multirow{3}{*}{1a}  
	 & {LASSO} & 45 & 13 & 13 & 5 & 4 & 3 & 4 & 1 & 0 & 5   \\ \cline{2-12}
	 & {SCAD} & 44 & 13 & 12 & 5 & 5 & 3 & 4 & 1 & 0 & 8   \\ \cline{2-12}
	 & {MCP} & 40 & 12 & 16 & 5 & 5 & 3 & 6 & 1 & 0 & 7  \\ \hline\hline
	%%% A2:n=1000 ok
	\multirow{3}{*}{1b} 
	 & {LASSO} & 34 & 7 & 5 & 1 & 0 & 6 & 1 & 0 & 0 & 4   \\ \cline{2-12}
	 & {SCAD} & 34 & 8 & 4 & 1 & 0 & 6 & 2 & 0 & 0 & 2   \\ \cline{2-12}
	 & {MCP} & 34 & 8 & 6 & 1 & 0 & 6 & 2 & 0 & 0 & 2  \\ \hline\hline
	%
	%
	%%% CaseA=sim3
	%%% A1:n=100 ok
	\multirow{3}{*}{2a}  
	 & {LASSO} & 983 & 556 & 143 & 848 & 405 & 702 & 495 & {946} & 794 & 133   \\ \cline{2-12}
	 & {SCAD} & 983 & 544 & 459 & 845 & 651 & 697 & 681 & {947} & 845 & 344   \\ \cline{2-12}
	 & {MCP} & 985 & 545 & 509 & 845 & 783 & 693 & 761 & {945} & 920 & 562  \\ \hline\hline
	%%% A2:n=1000 ok
	\multirow{3}{*}{2b} 
	 & {LASSO} & 995 & 653 & 109 & 955 & 545 & 631 & 429 & {971} & 895 & 139   \\ \cline{2-12}
	 & {SCAD} & 995 & 649 & 432 & 955 & 686 & 630 & 640 & {971} & 896 & 254   \\ \cline{2-12}
	 & {MCP} & 995 & 650 & 529 & 956 & 846 & 630 & 731 & {971} & 954 & 529  \\ \hline\hline
	%
	%
	%%% CaseA=sim3
	%%% A1:n=100 ok
	\multirow{3}{*}{3a}  
	 & {LASSO} & 1000 & 572 & 139 & 866 & 412 & 703 & 498 & 952 & 802 & 133   \\ \cline{2-12}
	 & {SCAD} & 1000 & 560 & 672 & 858 & 942 & 694 & 855 & 948 & {972} & 783   \\ \cline{2-12}
	 & {MCP} & 1000 & 560 & 600 & 858 & 908 & 694 & 794 & 948 & {965} & 794  \\ \hline\hline
	%%% A2:n=1000 ok
	\multirow{3}{*}{3b} 
	 & {LASSO} & 1000 & 661 & 106 & 959 & 541 & 631 & 432 & {994} & 907 & 139   \\ \cline{2-12}
	 & {SCAD} & 1000 & 651 & 703 & 960 & 986 & 631 & 855 & {994} & {997} & 747   \\ \cline{2-12}
	 & {MCP} & 1000 & 651 & 643 & 960 & 975 & 631 & 786 & {994} & {996} & 786  \\ \hline\hline
	%
	%
	%%% CaseA=sim3
	%%% A1:n=100 ok
	\multirow{3}{*}{4a}  
	 & {LASSO} & 1000 & 573 & 155 & 865 & 413 & 704 & 496 & 951 & 800 & 138   \\ \cline{2-12}
	 & {SCAD} & 1000 & 558 & 681 & 859 & 936 & 693 & 859 & 948 & {971} & 782   \\ \cline{2-12}
	 & {MCP} & 1000 & 558 & 596 & 859 & 904 & 693 & 792 & 948 & {965} & 801  \\ \hline\hline
	%%% A2:n=1000 ok
	\multirow{3}{*}{4b} 
	 & {LASSO} & 1000 & 652 & 104 & 960 & 543 & 631 & 431 & {994} & 908 & 134   \\ \cline{2-12}
	 & {SCAD} & 1000 & 652 & 700 & 960 & {984} & 630 & 856 & {994} & {998} & 755   \\ \cline{2-12}
	 & {MCP} & 1000 & 653 & 632 & 960 & 974 & 630 & 783 & {994} & {996} & 798  \\ \hline\hline
	%
	%
	%%% CaseA=sim3
	%%% A1:n=100 ok
	\multirow{3}{*}{5a}  
	 & {LASSO} & 0 & - & 0 & - & 0 & - & 0 & - & 0 & 0   \\ \cline{2-12}
	 & {SCAD} & 0 & - & 0 & - & 0 & - & 0 & - & 0 & 0   \\ \cline{2-12}
	 & {MCP} & 0 & - & 0 & - & 0 & - & 0 & - & 0 & 0  \\ \hline\hline
	%%% A2:n=1000 ok
	\multirow{3}{*}{5b} 
	 & {LASSO} & 0 & 0 & 0 & 0 & 0 & 0 & 0 & 0 & 0 & 0   \\ \cline{2-12}
	 & {SCAD} & 0 & 0 & 0 & 0 & 0 & 0 & 0 & 0 & 0 & 0   \\ \cline{2-12}
	 & {MCP} & 0 & 0 & 0 & 0 & 0 & 0 & 0 & 0 & 0 & 0  \\ \hline\hline
	%
	%
	%%% CaseA=sim3
	%%% A1:n=100 ok
	\multirow{3}{*}{6a}  
	 & {LASSO} & 4 & - & 0 & - & 0 & - & 0 & - & 0 & 0   \\ \cline{2-12}
	 & {SCAD} & 59 & - & 11 & - & 31 & - & 40 & - & 51 & 2   \\ \cline{2-12}
	 & {MCP} & 325 & - & 1 & - & 123 & - & 200 & - & 264 & 29  \\ \hline\hline
	%%% A2:n=1000 ok
	\multirow{3}{*}{6b} 
	 & {LASSO} & 822 & 330 & 0 & 735 & 0 & 85 & 0 & 718 & 80 & 0   \\ \cline{2-12}
	 & {SCAD} & 826 & 325 & 0 & 726 & 8 & 49 & 10 & 719 & 86 & 0   \\ \cline{2-12}
	 & {MCP} & 880 & 347 & 10 & {762} & 105 & 37 & 120 & 738 & 392 & 8  \\ \hline\hline
	%
	%
	%%% CaseA=sim3
	%%% A1:n=100 ok
	\multirow{3}{*}{7a}  
	 & {LASSO} & 48 & - & 16 & - & 16 & - & 16 & - & 16 & 16   \\ \cline{2-12}
	 & {SCAD} & 1000 & - & {990} & - & {997} & - & {990} & - & {994} & {994}   \\ \cline{2-12}
	 & {MCP} & 1000 & - & {988} & - & {994} & - & {989} & - & {990} & {999}  \\ \hline\hline
	%%% A2:n=1000 ok
	\multirow{3}{*}{7b} 
	 & {LASSO} & 1000 & 432 & 0 & 883 & 1 & 82 & 1 & 963 & 84 & 0   \\ \cline{2-12}
	 & {SCAD} & 1000 & 410 & 553 & 854 & 978 & 37 & 846 & 958 & {994} & 686   \\ \cline{2-12}
	 & {MCP} & 1000 & 412 & 361 & 853 & 948 & 37 & 671 & 958 & {989} & 736  \\ \hline\hline
	%
	%
	%%% CaseA=sim3
	%%% A1:n=100 ok
	\multirow{3}{*}{8a}  
	 & {LASSO} & 42 & - & 41 & - & 41 & - & 41 & - & 41 & 41   \\ \cline{2-12}
	 & {SCAD} & 1000 & - & {1000} & - & {1000} & - & {1000} & - & {1000} & {1000}   \\ \cline{2-12}
	 & {MCP} & 1000 & - & {1000} & - & {1000} & - & {1000} & - & {1000} & {1000}  \\ \hline\hline
	%%% A2:n=1000 ok
	\multirow{3}{*}{8b} 
	 & {LASSO} & 1000 & 432 & 0 & 884 & 1 & 82 & 1 & 963 & 78 & 0   \\ \cline{2-12}
	 & {SCAD} & 1000 & 407 & 559 & 860 & 980 & 38 & 839 & 958 & {995} & 695   \\ \cline{2-12}
	 & {MCP} & 1000 & 406 & 363 & 860 & 953 & 38 & 666 & 958 & {989} & 741  \\ \hline\hline
	%
	%
%\clearpage
	%
	%
	%%% CaseA=sim3
	%%% A1:n=100 ok
	\multirow{3}{*}{9a}  
	 & {LASSO} & 12 & 1 & 0 & 0 & 0 & 0 & 0 & 0 & 0 & 0   \\ \cline{2-12}
	 & {SCAD} & 9 & 1 & 0 & 0 & 0 & 0 & 0 & 0 & 0 & 1   \\ \cline{2-12}
	 & {MCP} & 10 & 1 & 0 & 0 & 0 & 0 & 0 & 0 & 0 & 0  \\ \hline\hline	%%% A2:n=1000 ok
	\multirow{3}{*}{9b} 
	 & {LASSO} & 6 & 1 & 0 & 0 & 0 & 0 & 0 & 0 & 0 & 0   \\ \cline{2-12}
	 & {SCAD} & 5 & 1 & 0 & 0 & 0 & 0 & 0 & 0 & 0 & 1   \\ \cline{2-12}
	 & {MCP} & 5 & 1 & 0 & 0 & 0 & 0 & 0 & 0 & 0 & 0  \\ \hline\hline	%
	%
	%
\clearpage
	%
	%
	%%% CaseA=sim3
	%%% A1:n=100 ok
	\multirow{3}{*}{10a}  
	 & {LASSO} & 965 & 574 & 56 & 868 & 220 & 753 & 291 & {943} & 617 & 44   \\ \cline{2-12}
	 & {SCAD} & 965 & 559 & 446 & 853 & 614 & 740 & 662 & {941} & 775 & 322   \\ \cline{2-12}
	 & {MCP} & 972 & 560 & 497 & 854 & 747 & 739 & 763 & {947} & 908 & 512  \\ \hline\hline
	%%% A2:n=1000 ok
	\multirow{3}{*}{10b} 
	 & {LASSO} & 997 & 680 & 54 & {967} & 320 & 707 & 257 & 945 & 781 & 51   \\ \cline{2-12}
	 & {SCAD} & 997 & 677 & 393 & {966} & 631 & 705 & 640 & 945 & 861 & 245   \\ \cline{2-12}
	 & {MCP} & 997 & 676 & 519 & {966} & 818 & 704 & 746 & 945 & 941 & 481  \\ \hline\hline
	%
	%
	%%% CaseA=sim3
	%%% A1:n=100 ok
	\multirow{3}{*}{11a}  
	 & {LASSO} & 1000 & 602 & 53 & 897 & 220 & 752 & 293 & {958} & 618 & 41   \\ \cline{2-12}
	 & {SCAD} & 1000 & 589 & 658 & 880 & {948} & 737 & 859 & {957} & {971} & 791   \\ \cline{2-12}
	 & {MCP} & 1000 & 588 & 602 & 879 & 918 & 737 & 817 & {957} & {969} & 814  \\ \hline\hline
	%%% A2:n=1000 ok
	\multirow{3}{*}{11b} 
	 & {LASSO} & 1000 & 683 & 56 & 970 & 326 & 708 & 255 & {996} & 779 & 54   \\ \cline{2-12}
	 & {SCAD} & 1000 & 684 & 725 & 969 & {984} & 704 & 877 & {996} & {998} & 782   \\ \cline{2-12}
	 & {MCP} & 1000 & 684 & 673 & 969 & 978 & 704 & 818 & {996} & {997} & 801  \\ \hline\hline
	%
	%
	%%% CaseA=sim3
	%%% A1:n=100 ok
	\multirow{3}{*}{12a}  
	 & {LASSO} & 1000 & 607 & 94 & 898 & 251 & 754 & 320 & 958 & 621 & 57   \\ \cline{2-12}
	 & {SCAD} & 1000 & 592 & 685 & 878 & 949 & 737 & 864 & 957 & 971 & 794   \\ \cline{2-12}
	 & {MCP} & 1000 & 594 & 627 & 878 & 916 & 737 & 816 & 957 & 969 & 824  \\ \hline\hline
	%%% A2:n=1000 ok
	\multirow{3}{*}{12b} 
	 & {LASSO} & 1000 & 680 & 69 & 970 & 325 & 708 & 273 & {996} & 778 & 53   \\ \cline{2-12}
	 & {SCAD} & 1000 & 682 & 727 & 969 & {984} & 704 & 876 & {996} & {998} & 794   \\ \cline{2-12}
	 & {MCP} & 1000 & 683 & 674 & 969 & 977 & 704 & 816 & {996} & {997} & 825  \\ \hline\hline
	%
	%
	%%% CaseA=sim3
	%%% A1:n=100 ok
	\multirow{3}{*}{13a}  
	 & {LASSO} & 0 & - & 0 & - & 0 & - & 0 & - & 0 & 0   \\ \cline{2-12}
	 & {SCAD} & 0 & - & 0 & - & 0 & - & 0 & - & 0 & 0   \\ \cline{2-12}
	 & {MCP} & 0 & - & 0 & - & 0 & - & 0 & - & 0 & 0  \\ \hline\hline
	%%% A2:n=1000 ok
	\multirow{3}{*}{13b} 
	 & {LASSO} & 0 & 0 & 0 & 0 & 0 & 0 & 0 & 0 & 0 & 0   \\ \cline{2-12}
	 & {SCAD} & 0 & 0 & 0 & 0 & 0 & 0 & 0 & 0 & 0 & 0   \\ \cline{2-12}
	 & {MCP} & 0 & 0 & 0 & 0 & 0 & 0 & 0 & 0 & 0 & 0  \\ \hline\hline
	%
	%
	%%% CaseA=sim3
	%%% A1:n=100 ok
	\multirow{3}{*}{14a}  
	 & {LASSO} & 0 & - & 0 & - & 0 & - & 0 & - & 0 & 0   \\ \cline{2-12}
	 & {SCAD} & 4 & - & 2 & - & 4 & - & 4 & - & 3 & 0   \\ \cline{2-12}
	 & {MCP} & 19 & - & 0 & - & 9 & - & 17 & - & 19 & 0  \\ \hline\hline
	%%% A2:n=1000 ok
	\multirow{3}{*}{14b} 
	 & {LASSO} & 588 & 230 & 0 & 539 & 0 & 165 & 0 & 492 & 14 & 0   \\ \cline{2-12}
	 & {SCAD} & 619 & 217 & 0 & 543 & 4 & 78 & 6 & 513 & 33 & 0   \\ \cline{2-12}
	 & {MCP} & 774 & 265 & 7 & {651} & 56 & 71 & 93 & 588 & 276 & 5  \\ \hline\hline
	%
	%
	%%% CaseA=sim3
	%%% A1:n=100 ok
	\multirow{3}{*}{15a}  
	 & {LASSO} & 0 & - & 0 & - & 0 & - & 0 & - & 0 & 0   \\ \cline{2-12}
	 & {SCAD} & 817 & - & 816 & - & 816 & - & 816 & - & 816 & 725   \\ \cline{2-12}
	 & {MCP} & 888 & - & {887} & - & {887} & - & {887} & - & {887} & 828  \\ \hline\hline
	%%% A2:n=1000 ok
	\multirow{3}{*}{15b} 
	 & {LASSO} & 1000 & 408 & 0 & 899 & 0 & 191 & 0 & 968 & 18 & 0   \\ \cline{2-12}
	 & {SCAD} & 1000 & 393 & 532 & 849 & 977 & 66 & 833 & 958 & {993} & 682   \\ \cline{2-12}
	 & {MCP} & 1000 & 390 & 352 & 848 & 939 & 66 & 646 & 958 & {989} & 736  \\ \hline\hline
	%
	%
	%%% CaseA=sim3
	%%% A1:n=100 ok
	\multirow{3}{*}{16a}  
	 & {LASSO} & 0 & - & 0 & - & 0 & - & 0 & - & 0 & 0   \\ \cline{2-12}
	 & {SCAD} & 822 & - & 822 & - & 822 & - & 822 & - & 822 & 734   \\ \cline{2-12}
	 & {MCP} & 889 & - & {889} & - & {889} & - & {889} & - & {889} & 832  \\ \hline\hline
	%%% A2:n=1000 ok
	\multirow{3}{*}{16b} 
	 & {LASSO} & 1000 & 410 & 0 & 896 & 0 & 196 & 0 & 967 & 14 & 0   \\ \cline{2-12}
	 & {SCAD} & 1000 & 395 & 541 & 852 & 976 & 68 & 835 & 958 & {993} & 688   \\ \cline{2-12}
	 & {MCP} & 1000 & 392 & 360 & 851 & 939 & 68 & 658 & 958 & {988} & 744  \\ \hline\hline
	%
	%
	%
	%
	%%% CaseA=sim3
	%%% A1:n=100 ok
	\multirow{3}{*}{17a}  
	 & {LASSO} & 11 & 0 & 0 & 0 & 0 & 0 & 0 & 0 & 0 & 0   \\ \cline{2-12}
	 & {SCAD} & 12 & 0 & 0 & 0 & 0 & 0 & 0 & 0 & 0 & 2   \\ \cline{2-12}
	 & {MCP} & 13 & 0 & 1 & 0 & 0 & 0 & 0 & 0 & 0 & 0  \\ \hline\hline
	%%% A2:n=1000 ok
	\multirow{3}{*}{17b} 
	 & {LASSO} & 7 & 1 & 0 & 0 & 0 & 0 & 0 & 0 & 0 & 1   \\ \cline{2-12}
	 & {SCAD} & 9 & 2 & 0 & 0 & 0 & 0 & 0 & 0 & 0 & 0   \\ \cline{2-12}
	 & {MCP} & 9 & 2 & 0 & 0 & 0 & 0 & 0 & 0 & 0 & 1  \\ \hline\hline
	%
	%
	%%% CaseA=sim3
	%%% A1:n=100 ok
	\multirow{3}{*}{18a}  
	 & {LASSO} & 956 & 645 & 60 & 890 & 177 & 828 & 255 & {936} & 531 & 32   \\ \cline{2-12}
	 & {SCAD} & 960 & 638 & 512 & 876 & 654 & 816 & 714 & {941} & 806 & 405   \\ \cline{2-12}
	 & {MCP} & 967 & 639 & 577 & 878 & 765 & 817 & 809 & {947} & 912 & 585  \\ \hline\hline
	%%% A2:n=1000 ok
	\multirow{3}{*}{18b} 
	 & {LASSO} & 997 & 734 & 60 & {978} & 265 & 794 & 223 & 921 & 675 & 35   \\ \cline{2-12}
	 & {SCAD} & 997 & 731 & 466 & {978} & 636 & 793 & 684 & 921 & 854 & 316   \\ \cline{2-12}
	 & {MCP} & 996 & 732 & 561 & {977} & 812 & 793 & 786 & 919 & 941 & 524  \\ \hline\hline
	%
	%
	%%% CaseA=sim3
	%%% A1:n=100 ok
	\multirow{3}{*}{19a}  
	 & {LASSO} & 1000 & 679 & 64 & 926 & 180 & 837 & 259 & {973} & 527 & 35   \\ \cline{2-12}
	 & {SCAD} & 1000 & 664 & 714 & 909 & 953 & 819 & 900 & {973} & {977} & 805   \\ \cline{2-12}
	 & {MCP} & 1000 & 664 & 683 & 908 & 928 & 819 & 868 & {973} & {976} & 829  \\ \hline\hline
	%%% A2:n=1000 ok
	\multirow{3}{*}{19b} 
	 & {LASSO} & 1000 & 737 & 58 & 981 & 257 & 795 & 221 & {996} & 677 & 36   \\ \cline{2-12}
	 & {SCAD} & 1000 & 735 & 764 & 981 & 985 & 793 & 885 & {996} & {998} & 794   \\ \cline{2-12}
	 & {MCP} & 1000 & 736 & 720 & 981 & 982 & 793 & 854 & {996} & {997} & 801  \\ \hline\hline
	%
	%
\clearpage
	%
	%
	%%% CaseA=sim3
	%%% A1:n=100 ok
	\multirow{3}{*}{20a}  
	 & {LASSO} & 1000 & 691 & 191 & 926 & 286 & 837 & 336 & {973} & 557 & 129   \\ \cline{2-12}
	 & {SCAD} & 1000 & 673 & 760 & 909 & {960} & 819 & 905 & {973} & {977} & 836   \\ \cline{2-12}
	 & {MCP} & 1000 & 673 & 711 & 908 & 931 & 819 & 869 & {973} & {976} & 860  \\ \hline\hline
	%%% A2:n=1000 ok
	\multirow{3}{*}{20b} 
	 & {LASSO} & 1000 & 738 & 109 & 981 & 296 & 794 & 264 & {996} & 690 & 62   \\ \cline{2-12}
	 & {SCAD} & 1000 & 737 & 773 & 981 & 985 & 794 & 885 & {996} & {998} & 812   \\ \cline{2-12}
	 & {MCP} & 1000 & 738 & 732 & 981 & 982 & 794 & 855 & {996} & {997} & 834  \\ \hline\hline
	%
	%
	%%% CaseA=sim3
	%%% A1:n=100 ok
	\multirow{3}{*}{21a}  
	 & {LASSO} & 0 & - & 0 & - & 0 & - & 0 & - & 0 & 0   \\ \cline{2-12}
	 & {SCAD} & 0 & - & 0 & - & 0 & - & 0 & - & 0 & 0   \\ \cline{2-12}
	 & {MCP} & 0 & - & 0 & - & 0 & - & 0 & - & 0 & 0  \\ \hline\hline
	%%% A2:n=1000 ok
	\multirow{3}{*}{21b} 
	 & {LASSO} & 0 & 0 & 0 & 0 & 0 & 0 & 0 & 0 & 0 & 0   \\ \cline{2-12}
	 & {SCAD} & 0 & 0 & 0 & 0 & 0 & 0 & 0 & 0 & 0 & 0   \\ \cline{2-12}
	 & {MCP} & 0 & 0 & 0 & 0 & 0 & 0 & 0 & 0 & 0 & 0  \\ \hline\hline
	%
	%
	%%% CaseA=sim3
	%%% A1:n=100 ok
	\multirow{3}{*}{22a}  
	 & {LASSO} & 0 & - & 0 & - & 0 & - & 0 & - & 0 & 0   \\ \cline{2-12}
	 & {SCAD} & 0 & - & 0 & - & 0 & - & 0 & - & 0 & 0   \\ \cline{2-12}
	 & {MCP} & 0 & - & 0 & - & 0 & - & 0 & - & 0 & 0  \\ \hline\hline
	%%% A2:n=1000 ok
	\multirow{3}{*}{22b} 
	 & {LASSO} & 409 & 177 & 0 & 376 & 0 & 201 & 0 & 337 & 2 & 0   \\ \cline{2-12}
	 & {SCAD} & 467 & 187 & 0 & 421 & 5 & 147 & 11 & 367 & 45 & 0   \\ \cline{2-12}
	 & {MCP} & 683 & 265 & 12 & {605} & 57 & 147 & 101 & {440} & 284 & 4  \\ \hline\hline
	%
	%
	%%% CaseA=sim3
	%%% A1:n=100 ok
	\multirow{3}{*}{23a}  
	 & {LASSO} & 0 & - & 0 & - & 0 & - & 0 & - & 0 & 0   \\ \cline{2-12}
	 & {SCAD} & 0 & - & 0 & - & 0 & - & 0 & - & 0 & 0   \\ \cline{2-12}
	 & {MCP} & 7 & - & 7 & - & 7 & - & 7 & - & 7 & 0  \\ \hline\hline
	%%% A2:n=1000 ok
	\multirow{3}{*}{23b} 
	 & {LASSO} & 999 & 428 & 0 & 909 & 0 & 310 & 0 & 975 & 3 & 0   \\ \cline{2-12}
	 & {SCAD} & 1000 & 405 & 546 & 861 & 975 & 143 & 838 & 969 & {994} & 702   \\ \cline{2-12}
	 & {MCP} & 1000 & 404 & 387 & 861 & 949 & 143 & 676 & 969 & {984} & 756  \\ \hline\hline
	%
	%
	%%% CaseA=sim3
	%%% A1:n=100 ok
	\multirow{3}{*}{24a}  
	 & {LASSO} & 0 & - & 0 & - & 0 & - & 0 & - & 0 & 0   \\ \cline{2-12}
	 & {SCAD} & 1 & - & 1 & - & 1 & - & 1 & - & 1 & 0   \\ \cline{2-12}
	 & {MCP} & 4 & - & 4 & - & 4 & - & 4 & - & 4 & 1  \\ \hline\hline
	%%% A2:n=1000 ok
	\multirow{3}{*}{24b} 
	 & {LASSO} & 999 & 432 & 0 & 910 & 0 & 306 & 0 & 975 & 3 & 0   \\ \cline{2-12}
	 & {SCAD} & 1000 & 410 & 561 & 859 & 978 & 143 & 838 & 969 & {994} & 710   \\ \cline{2-12}
	 & {MCP} & 1000 & 407 & 416 & 859 & 947 & 143 & 694 & 969 & {985} & 764  \\ \hline\hline
	%
	%
	%
	%
		%%% CaseA=sim3
	%%% A1:n=100 ok
	\multirow{3}{*}{25a}  
	 & {LASSO} & 28 & 0 & 2 & 0 & 0 & 0 & 0 & 0 & 0 & 2   \\ \cline{2-12}
	 & {SCAD} & 26 & 0 & 1 & 0 & 0 & 0 & 0 & 0 & 0 & 0   \\ \cline{2-12}
	 & {MCP} & 28 & 0 & 1 & 0 & 0 & 0 & 0 & 0 & 0 & 0  \\ \hline\hline
	%%% A2:n=1000 ok
	\multirow{3}{*}{25b} 
	 & {LASSO} & 29 & 0 & 0 & 0 & 0 & 0 & 0 & 0 & 0 & 1   \\ \cline{2-12}
	 & {SCAD} & 26 & 0 & 0 & 0 & 0 & 0 & 0 & 0 & 0 & 0   \\ \cline{2-12}
	 & {MCP} & 24 & 0 & 0 & 0 & 0 & 0 & 0 & 0 & 0 & 0  \\ \hline\hline
	%
	%
	%%% CaseA=sim3
	%%% A1:n=100 ok
	\multirow{3}{*}{26a}  
	 & {LASSO} & 949 & 735 & 130 & 891 & 240 & 864 & 289 & {924} & 530 & 76   \\ \cline{2-12}
	 & {SCAD} & 960 & 739 & 619 & 902 & 735 & 874 & 798 & {933} & 853 & 547   \\ \cline{2-12}
	 & {MCP} & 967 & 745 & 673 & 908 & 823 & 878 & 861 & {933} & {925} & 649  \\ \hline\hline
	%%% A2:n=1000 ok
	\multirow{3}{*}{26b} 
	 & {LASSO} & 998 & 810 & 121 & {990} & 325 & 895 & 299 & 905 & 654 & 71   \\ \cline{2-12}
	 & {SCAD} & 998 & 810 & 615 & {990} & 761 & 895 & 788 & 905 & 893 & 512   \\ \cline{2-12}
	 & {MCP} & 997 & 809 & 689 & {989} & 875 & 895 & 865 & 903 & 964 & 651  \\ \hline\hline
	%
	%
	%%% CaseA=sim3
	%%% A1:n=100 ok
	\multirow{3}{*}{27a}  
	 & {LASSO} & 998 & 778 & 135 & 937 & 242 & 883 & 292 & {977} & 532 & 76   \\ \cline{2-12}
	 & {SCAD} & 1000 & 773 & 771 & 940 & 945 & 880 & 902 & {978} & {979} & 804   \\ \cline{2-12}
	 & {MCP} & 1000 & 773 & 758 & 940 & 938 & 880 & 887 & {978} & {978} & 819  \\ \hline\hline
	%%% A2:n=1000 ok
	\multirow{3}{*}{27b} 
	 & {LASSO} & 1000 & 814 & 123 & {992} & 329 & 895 & 298 & {999} & 657 & 72   \\ \cline{2-12}
	 & {SCAD} & 1000 & 812 & 817 & {992} & 991 & 895 & 913 & {999} & {999} & 808   \\ \cline{2-12}
	 & {MCP} & 1000 & 812 & 805 & {992} & 991 & 895 & 903 & {999} & {999} & 818  \\ \hline\hline
	%
	%
	%%% CaseA=sim3
	%%% A1:n=100 ok
	\multirow{3}{*}{28a}  
	 & {LASSO} & 999 & 796 & 385 & 939 & 445 & 883 & 494 & {978} & 635 & 352   \\ \cline{2-12}
	 & {SCAD} & 1000 & 795 & 840 & 940 & 957 & 880 & 910 & {978} & {979} & 872   \\ \cline{2-12}
	 & {MCP} & 1000 & 795 & 811 & 940 & 947 & 880 & 891 & {978} & {978} & 885  \\ \hline\hline
	%%% A2:n=1000 ok
	\multirow{3}{*}{28b} 
	 & {LASSO} & 1000 & 819 & 300 & {992} & 450 & 895 & 427 & {999} & 696 & 247   \\ \cline{2-12}
	 & {SCAD} & 1000 & 817 & 860 & {992} & {991} & 895 & 914 & {999} & {999} & 863   \\ \cline{2-12}
	 & {MCP} & 1000 & 817 & 835 & {992} & {991} & 895 & 903 & {999} & {999} & 860  \\ \hline\hline
	%
	%
	%%% CaseA=sim3
	%%% A1:n=100 ok
	\multirow{3}{*}{29a}  
	 & {LASSO} & 0 & - & 0 & - & 0 & - & 0 & - & 0 & 0   \\ \cline{2-12}
	 & {SCAD} & 0 & - & 0 & - & 0 & - & 0 & - & 0 & 0   \\ \cline{2-12}
	 & {MCP} & 0 & - & 0 & - & 0 & - & 0 & - & 0 & 0  \\ \hline\hline
	%%% A2:n=1000 ok
	\multirow{3}{*}{29b} 
	 & {LASSO} & 0 & 0 & 0 & 0 & 0 & 0 & 0 & 0 & 0 & 0   \\ \cline{2-12}
	 & {SCAD} & 0 & 0 & 0 & 0 & 0 & 0 & 0 & 0 & 0 & 0   \\ \cline{2-12}
	 & {MCP} & 0 & 0 & 0 & 0 & 0 & 0 & 0 & 0 & 0 & 0  \\ \hline\hline
	%
	%
\clearpage
	%
	%
	%%% CaseA=sim3
	%%% A1:n=100 ok
	\multirow{3}{*}{30a}  
	 & {LASSO} & 0 & - & 0 & - & 0 & - & 0 & - & 0 & 0   \\ \cline{2-12}
	 & {SCAD} & 0 & - & 0 & - & 0 & - & 0 & - & 0 & 0   \\ \cline{2-12}
	 & {MCP} & 0 & - & 0 & - & 0 & - & 0 & - & 0 & 0  \\ \hline\hline
	%%% A2:n=1000 ok
	\multirow{3}{*}{30b} 
	 & {LASSO} & 433 & 225 & 0 & 419 & 0 & 308 & 0 & 310 & 2 & 0   \\ \cline{2-12}
	 & {SCAD} & 531 & 255 & 8 & 501 & 32 & 332 & 60 & 357 & 129 & 1   \\ \cline{2-12}
	 & {MCP} & 732 & 338 & 56 & {683} & 147 & 371 & 230 & 391 & 426 & 26  \\ \hline\hline
	%
	%
	%%% CaseA=sim3
	%%% A1:n=100 ok
	\multirow{3}{*}{31a}  
	 & {LASSO} & 0 & - & 0 & - & 0 & - & 0 & - & 0 & 0   \\ \cline{2-12}
	 & {SCAD} & 0 & - & 0 & - & 0 & - & 0 & - & 0 & 0   \\ \cline{2-12}
	 & {MCP} & 0 & - & 0 & - & 0 & - & 0 & - & 0 & 0  \\ \hline\hline
	%%% A2:n=1000 ok
	\multirow{3}{*}{31b} 
	 & {LASSO} & 990 & 497 & 0 & 932 & 0 & 541 & 0 & 973 & 3 & 0   \\ \cline{2-12}
	 & {SCAD} & 1000 & 452 & 595 & 911 & 970 & 366 & 846 & 980 & {996} & 751   \\ \cline{2-12}
	 & {MCP} & 1000 & 453 & 465 & 911 & 955 & 366 & 728 & 980 & {992} & 806  \\ \hline\hline
	%
	%
	%%% CaseA=sim3
	%%% A1:n=100 ok
	\multirow{3}{*}{32a}  
	 & {LASSO} & 0 & - & 0 & - & 0 & - & 0 & - & 0 & 0   \\ \cline{2-12}
	 & {SCAD} & 0 & - & 0 & - & 0 & - & 0 & - & 0 & 0   \\ \cline{2-12}
	 & {MCP} & 0 & - & 0 & - & 0 & - & 0 & - & 0 & 0  \\ \hline\hline
	%%% A2:n=1000 ok
	\multirow{3}{*}{32b} 
	 & {LASSO} & 991 & 505 & 0 & 933 & 0 & 544 & 0 & 974 & 2 & 0   \\ \cline{2-12}
	 & {SCAD} & 1000 & 457 & 624 & 912 & 975 & 365 & 852 & 980 & {996} & 763   \\ \cline{2-12}
	 & {MCP} & 1000 & 459 & 492 & 912 & 956 & 365 & 741 & 980 & {993} & 814  \\ \hline
	%
	%
    %\end{tabular}
  %\end{center}
%}
\end{longtable}
%\end{table*}
%\end{sidewaystable}
} %end of scriptsize


\clearpage

%%%%%%%%%%%%%%%%%%%%%%%%%%%%% t(nu=2), model selection #############################
{\scriptsize
%\begin{sidewaystable}%[htb]
%\begin{table*}%[htb]
\begin{longtable}{|c|c|r|rrrrrrrrr|}%[htb]
%{ 
  %\begin{center}
    \caption{
    The results on model selection for $q=5/3$ (the $t$-error with $\nu=2$).
	}
   \label{tab:t2model} \\
%\scriptsize
%    \begin{tabular}{|c|c|rrrrrrrrr|} %\hline
	\hline
	Case & Method & Seq & AIC1 & AIC2 & BIC1 & BIC2 & $L_q$-A1 & $L_q$-A2 & $L_q$-B1 & $L_q$-B2 & CV \\ \hline\hline
	\endfirsthead
	%
	\hline
	Case & Method & Seq & AIC1 & AIC2 & BIC1 & BIC2 & $L_q$-A1 & $L_q$-A2 & $L_q$-B1 & $L_q$-B2 & CV \\ \hline
	\endhead
	%
	\hline 
	\endfoot
	%
	\hline 
	\endlastfoot
	%%% CaseA=sim3
	%%% A1:n=100 ok
	\multirow{3}{*}{1a}  
	 & {LASSO} & 27 & 4 & 4 & 2 & 1 & 0 & 0 & 4 & 3 & 4   \\ \cline{2-12}
	 & {SCAD} & 27 & 4 & 4 & 2 & 1 & 0 & 0 & 4 & 2 & 5   \\ \cline{2-12}
	 & {MCP} & 27 & 4 & 4 & 2 & 2 & 0 & 0 & 4 & 3 & 1  \\ \hline\hline
	%%% A2:n=1000 ok
	\multirow{3}{*}{1b} 
	 & {LASSO} & 20 & 1 & 2 & 0 & 0 & 0 & 0 & 2 & 2 & 1   \\ \cline{2-12}
	 & {SCAD} & 20 & 1 & 2 & 0 & 0 & 0 & 0 & 2 & 1 & 1   \\ \cline{2-12}
	 & {MCP} & 20 & 1 & 1 & 0 & 0 & 0 & 0 & 2 & 2 & 0  \\ \hline\hline
	%
	%
	%%% CaseA=sim3
	%%% A1:n=100 ok
	\multirow{3}{*}{2a}  
	 & {LASSO} & 852 & 642 & 93 & {779} & 254 & 3 & 2 & 55 & 37 & 104   \\ \cline{2-12}
	 & {SCAD} & 855 & 646 & 236 & {785} & 369 & 3 & 17 & 51 & 114 & 131   \\ \cline{2-12}
	 & {MCP} & 865 & 656 & 358 & {791} & 541 & 3 & 10 & 50 & 91 & 316  \\ \hline\hline
	%%% A2:n=1000 ok
	\multirow{3}{*}{2b} 
	 & {LASSO} & 830 & 747 & 58 & {810} & 293 & 0 & 0 & 25 & 20 & 106   \\ \cline{2-12}
	 & {SCAD} & 830 & 746 & 135 & {810} & 292 & 0 & 2 & 25 & 66 & 101   \\ \cline{2-12}
	 & {MCP} & 831 & 748 & 259 & {810} & 479 & 0 & 0 & 25 & 66 & 270  \\ \hline\hline
	%
	%
	%%% CaseA=sim3
	%%% A1:n=100 ok
	\multirow{3}{*}{3a}  
	 & {LASSO} & 999 & 785 & 91 & 929 & 254 & 3 & 3 & 54 & 37 & 105   \\ \cline{2-12}
	 & {SCAD} & 999 & 788 & 753 & 926 & {953} & 3 & 17 & 50 & 132 & 779   \\ \cline{2-12}
	 & {MCP} & 999 & 788 & 719 & 926 & 933 & 3 & 9 & 50 & 92 & 819  \\ \hline\hline
	%%% A2:n=1000 ok
	\multirow{3}{*}{3b} 
	 & {LASSO} & 998 & 910 & 54 & {981} & 289 & 0 & 0 & 24 & 20 & 110   \\ \cline{2-12}
	 & {SCAD} & 998 & 913 & 822 & {980} & {981} & 0 & 2 & 25 & 105 & 790   \\ \cline{2-12}
	 & {MCP} & 998 & 913 & 802 & {980} & {983} & 0 & 0 & 25 & 67 & 825  \\ \hline\hline
	%
	%
	%%% CaseA=sim3
	%%% A1:n=100 ok
	\multirow{3}{*}{4a}  
	 & {LASSO} & 1000 & 786 & 96 & 930 & 267 & 3 & 4 & 53 & 42 & 104   \\ \cline{2-12}
	 & {SCAD} & 1000 & 786 & 750 & 926 & {954} & 3 & 40 & 50 & 149 & 790   \\ \cline{2-12}
	 & {MCP} & 1000 & 787 & 710 & 926 & 929 & 3 & 16 & 50 & 98 & 830  \\ \hline\hline
	%%% A2:n=1000 ok
	\multirow{3}{*}{4b} 
	 & {LASSO} & 1000 & 910 & 60 & {983} & 289 & 0 & 0 & 24 & 22 & 111   \\ \cline{2-12}
	 & {SCAD} & 1000 & 914 & 800 & {981} & {986} & 0 & 3 & 24 & 111 & 799   \\ \cline{2-12}
	 & {MCP} & 1000 & 914 & 779 & {981} & {983} & 0 & 1 & 24 & 70 & 834  \\ \hline\hline
	%
	%
	%%% CaseA=sim3
	%%% A1:n=100 ok
	\multirow{3}{*}{5a}  
	 & {LASSO} & 0 & - & 0 & - & 0 & - & 0 & - & 0 & 0   \\ \cline{2-12}
	 & {SCAD} & 0 & - & 0 & - & 0 & - & 0 & - & 0 & 0   \\ \cline{2-12}
	 & {MCP} & 0 & - & 0 & - & 0 & - & 0 & - & 0 & 0  \\ \hline\hline
	%%% A2:n=1000 ok
	\multirow{3}{*}{5b} 
	 & {LASSO} & 0 & 0 & 0 & 0 & 0 & 0 & 0 & 0 & 0 & 0   \\ \cline{2-12}
	 & {SCAD} & 0 & 0 & 0 & 0 & 0 & 0 & 0 & 0 & 0 & 0   \\ \cline{2-12}
	 & {MCP} & 0 & 0 & 0 & 0 & 0 & 0 & 0 & 0 & 0 & 0  \\ \hline\hline
	%
	%
	%%% CaseA=sim3
	%%% A1:n=100 ok
	\multirow{3}{*}{6a}  
	 & {LASSO} & 1 & - & 0 & - & 0 & - & 0 & - & 0 & 0   \\ \cline{2-12}
	 & {SCAD} & 6 & - & 0 & - & 1 & - & 0 & - & 0 & 0   \\ \cline{2-12}
	 & {MCP} & 63 & - & 0 & - & 12 & - & 0 & - & 1 & 2  \\ \hline\hline
	%%% A2:n=1000 ok
	\multirow{3}{*}{6b} 
	 & {LASSO} & 87 & 80 & 0 & 87 & 0 & 0 & 0 & 0 & 0 & 0   \\ \cline{2-12}
	 & {SCAD} & 90 & 82 & 0 & 90 & 0 & 0 & 0 & 0 & 0 & 0   \\ \cline{2-12}
	 & {MCP} & 107 & 94 & 0 & 106 & 0 & 0 & 0 & 0 & 0 & 0  \\ \hline\hline
	%
	%
	%%% CaseA=sim3
	%%% A1:n=100 ok
	\multirow{3}{*}{7a}  
	 & {LASSO} & 64 & - & 11 & - & 11 & - & 11 & - & 11 & 11   \\ \cline{2-12}
	 & {SCAD} & 992 & - & 915 & - & {955} & - & 859 & - & 866 & 939   \\ \cline{2-12}
	 & {MCP} & 996 & - & 905 & - & {946} & - & 859 & - & 859 & {956}  \\ \hline\hline
	%%% A2:n=1000 ok
	\multirow{3}{*}{7b} 
	 & {LASSO} & 998 & 935 & 0 & {984} & 0 & 0 & 0 & 0 & 0 & 0   \\ \cline{2-12}
	 & {SCAD} & 999 & 949 & 687 & {987} & 969 & 0 & 0 & 0 & 0 & 655   \\ \cline{2-12}
	 & {MCP} & 999 & 948 & 631 & {987} & 962 & 0 & 0 & 0 & 0 & 748  \\ \hline\hline
	%
	%
	%%% CaseA=sim3
	%%% A1:n=100 ok
	\multirow{3}{*}{8a}  
	 & {LASSO} & 57 & - & 50 & - & 50 & - & 50 & - & 50 & 50   \\ \cline{2-12}
	 & {SCAD} & 1000 & - & 1000 & - & 1000 & - & 999 & - & 999 & 1000   \\ \cline{2-12}
	 & {MCP} & 1000 & - & 1000 & - & 1000 & - & 999 & - & 999 & 1000  \\ \hline\hline
	%%% A2:n=1000 ok
	\multirow{3}{*}{8b} 
	 & {LASSO} & 1000 & 937 & 0 & {988} & 0 & 0 & 0 & 0 & 0 & 0   \\ \cline{2-12}
	 & {SCAD} & 1000 & 948 & 704 & {987} & {989} & 0 & 0 & 0 & 8 & 675   \\ \cline{2-12}
	 & {MCP} & 1000 & 948 & 630 & {987} & {975} & 0 & 0 & 0 & 0 & 762  \\ \hline\hline
	%
	%
%\clearpage
	%
	%
	%%% CaseA=sim3
	%%% A1:n=100 ok
	\multirow{3}{*}{9a}  
	 & {LASSO} & 5 & 0 & 1 & 0 & 0 & 1 & 0 & 0 & 0 & 0   \\ \cline{2-12}
	 & {SCAD} & 6 & 0 & 1 & 0 & 0 & 0 & 0 & 0 & 0 & 1   \\ \cline{2-12}
	 & {MCP} & 5 & 0 & 1 & 0 & 0 & 0 & 0 & 0 & 0 & 0  \\ \hline\hline
	%%% A2:n=1000 ok
	\multirow{3}{*}{9b} 
	 & {LASSO} & 7 & 0 & 0 & 0 & 0 & 1 & 0 & 2 & 1 & 0   \\ \cline{2-12}
	 & {SCAD} & 7 & 0 & 0 & 0 & 0 & 1 & 0 & 2 & 1 & 0   \\ \cline{2-12}
	 & {MCP} & 6 & 0 & 0 & 0 & 0 & 1 & 1 & 1 & 1 & 0  \\ \hline\hline
	%
	%
	\clearpage
	%%% CaseA=sim3
	%%% A1:n=100 ok
	\multirow{3}{*}{10a}  
	 & {LASSO} & 787 & 597 & 37 & {727} & 129 & 10 & 4 & 81 & 11 & 32   \\ \cline{2-12}
	 & {SCAD} & 785 & 583 & 204 & {728} & 315 & 8 & 26 & 74 & 140 & 106   \\ \cline{2-12}
	 & {MCP} & 799 & 595 & 324 & {739} & 455 & 8 & 20 & 74 & 128 & 252  \\ \hline\hline
	%%% A2:n=1000 ok
	\multirow{3}{*}{10b} 
	 & {LASSO} & 766 & 668 & 28 & {750} & 143 & 3 & 0 & 62 & 10 & 38   \\ \cline{2-12}
	 & {SCAD} & 765 & 673 & 81 & {750} & 187 & 3 & 8 & 61 & 77 & 56   \\ \cline{2-12}
	 & {MCP} & 764 & 672 & 183 & {749} & 332 & 3 & 5 & 61 & 93 & 141  \\ \hline\hline
	%
	%
	%%% CaseA=sim3
	%%% A1:n=100 ok
	\multirow{3}{*}{11a}  
	 & {LASSO} & 999 & 789 & 35 & 935 & 124 & 10 & 4 & 82 & 10 & 28   \\ \cline{2-12}
	 & {SCAD} & 999 & 780 & 751 & 931 & {950} & 8 & 26 & 73 & 176 & 776   \\ \cline{2-12}
	 & {MCP} & 999 & 780 & 715 & 931 & 929 & 8 & 20 & 73 & 129 & 822  \\ \hline\hline
	%%% A2:n=1000 ok
	\multirow{3}{*}{11b} 
	 & {LASSO} & 998 & 901 & 27 & {984} & 143 & 3 & 0 & 63 & 10 & 38   \\ \cline{2-12}
	 & {SCAD} & 998 & 905 & 807 & {984} & {981} & 3 & 8 & 61 & 139 & 793   \\ \cline{2-12}
	 & {MCP} & 998 & 905 & 802 & {984} & {982} & 3 & 5 & 61 & 104 & 824  \\ \hline\hline
	%
	%
	%%% CaseA=sim3
	%%% A1:n=100 ok
	\multirow{3}{*}{12a}  
	 & {LASSO} & 1000 & 791 & 44 & 933 & 130 & 10 & 9 & 81 & 23 & 29   \\ \cline{2-12}
	 & {SCAD} & 1000 & 780 & 754 & 933 & 951 & 8 & 61 & 73 & 217 & 798   \\ \cline{2-12}
	 & {MCP} & 1000 & 781 & 707 & 934 & 931 & 8 & 37 & 73 & 143 & 836  \\ \hline\hline
	%%% A2:n=1000 ok
	\multirow{3}{*}{12b} 
	 & {LASSO} & 1000 & 901 & 25 & 986 & 147 & 3 & 2 & 62 & 15 & 34   \\ \cline{2-12}
	 & {SCAD} & 1000 & 906 & 802 & 986 & 989 & 3 & 16 & 61 & 156 & 811   \\ \cline{2-12}
	 & {MCP} & 1000 & 906 & 792 & 986 & 984 & 3 & 9 & 61 & 109 & 835  \\ \hline\hline
	%
	%
	%%% CaseA=sim3
	%%% A1:n=100 ok
	\multirow{3}{*}{13a}  
	 & {LASSO} & 0 & - & 0 & - & 0 & - & 0 & - & 0 & 0   \\ \cline{2-12}
	 & {SCAD} & 0 & - & 0 & - & 0 & - & 0 & - & 0 & 0   \\ \cline{2-12}
	 & {MCP} & 0 & - & 0 & - & 0 & - & 0 & - & 0 & 0  \\ \hline\hline
	%%% A2:n=1000 ok
	\multirow{3}{*}{13b} 
	 & {LASSO} & 0 & 0 & 0 & 0 & 0 & 0 & 0 & 0 & 0 & 0   \\ \cline{2-12}
	 & {SCAD} & 0 & 0 & 0 & 0 & 0 & 0 & 0 & 0 & 0 & 0   \\ \cline{2-12}
	 & {MCP} & 0 & 0 & 0 & 0 & 0 & 0 & 0 & 0 & 0 & 0  \\ \hline\hline
	%
	%
	%%% CaseA=sim3
	%%% A1:n=100 ok
	\multirow{3}{*}{14a}  
	 & {LASSO} & 0 & - & 0 & - & 0 & - & 0 & - & 0 & 0   \\ \cline{2-12}
	 & {SCAD} & 0 & - & 0 & - & 0 & - & 0 & - & 0 & 0   \\ \cline{2-12}
	 & {MCP} & 0 & - & 0 & - & 0 & - & 0 & - & 0 & 0  \\ \hline\hline
	%%% A2:n=1000 ok
	\multirow{3}{*}{14b} 
	 & {LASSO} & 24 & 19 & 0 & 22 & 0 & 0 & 0 & 0 & 0 & 0   \\ \cline{2-12}
	 & {SCAD} & 28 & 23 & 0 & 27 & 0 & 0 & 0 & 0 & 0 & 0   \\ \cline{2-12}
	 & {MCP} & 50 & {41} & 0 & {48} & 0 & 0 & 0 & 0 & 0 & 0  \\ \hline\hline
	%
	%
	%%% CaseA=sim3
	%%% A1:n=100 ok
	\multirow{3}{*}{15a}  
	 & {LASSO} & 0 & - & 0 & - & 0 & - & 0 & - & 0 & 0   \\ \cline{2-12}
	 & {SCAD} & 776 & - & 760 & - & 770 & - & 758 & - & 758 & 670   \\ \cline{2-12}
	 & {MCP} & 880 & - & {854} & - & {857} & - & {852} & - & {852} & 807  \\ \hline\hline
	%%% A2:n=1000 ok
	\multirow{3}{*}{15b} 
	 & {LASSO} & 997 & 912 & 0 & {984} & 0 & 0 & 0 & 0 & 0 & 0   \\ \cline{2-12}
	 & {SCAD} & 997 & 914 & 640 & {983} & 963 & 0 & 0 & 0 & 0 & 665   \\ \cline{2-12}
	 & {MCP} & 997 & 915 & 590 & {982} & 949 & 0 & 0 & 0 & 0 & 745  \\ \hline\hline
	%
	%
	%%% CaseA=sim3
	%%% A1:n=100 ok
	\multirow{3}{*}{16a}  
	 & {LASSO} & 0 & - & 0 & - & 0 & - & 0 & - & 0 & 0   \\ \cline{2-12}
	 & {SCAD} & 815 & - & 815 & - & 815 & - & 815 & - & 815 & 708   \\ \cline{2-12}
	 & {MCP} & {893} & - & {893} & - & {893} & - & {893} & - & {893} & 837  \\ \hline\hline
	%%% A2:n=1000 ok
	\multirow{3}{*}{16b} 
	 & {LASSO} & 1000 & 916 & 0 & {987} & 0 & 0 & 0 & 0 & 0 & 0   \\ \cline{2-12}
	 & {SCAD} & 1000 & 918 & 658 & {983} & {981} & 0 & 0 & 0 & 0 & 684   \\ \cline{2-12}
	 & {MCP} & 1000 & 918 & 598 & {983} & 960 & 0 & 0 & 0 & 0 & 756  \\ \hline\hline
	%
	%
	%
	%
	%%% CaseA=sim3
	%%% A1:n=100 ok
	\multirow{3}{*}{17a}  
	 & {LASSO} & 6 & 0 & 1 & 0 & 0 & 3 & 2 & 0 & 2 & 1   \\ \cline{2-12}
	 & {SCAD} & 7 & 0 & 1 & 0 & 0 & 3 & 2 & 0 & 2 & 0   \\ \cline{2-12}
	 & {MCP} & 8 & 0 & 1 & 0 & 0 & 2 & 3 & 0 & 2 & 0  \\ \hline\hline
	%%% A2:n=1000 ok
	\multirow{3}{*}{17b} 
	 & {LASSO} & 3 & 0 & 0 & 0 & 0 & 2 & 0 & 0 & 1 & 0   \\ \cline{2-12}
	 & {SCAD} & 4 & 0 & 0 & 0 & 0 & 2 & 1 & 0 & 1 & 0   \\ \cline{2-12}
	 & {MCP} & 5 & 0 & 0 & 0 & 0 & 2 & 1 & 0 & 1 & 0  \\ \hline\hline
	%
	%
	%%% CaseA=sim3
	%%% A1:n=100 ok
	\multirow{3}{*}{18a}  
	 & {LASSO} & 769 & 586 & 42 & {722} & 107 & 50 & 3 & 169 & 19 & 28   \\ \cline{2-12}
	 & {SCAD} & 772 & 587 & 240 & {722} & 327 & 44 & 70 & 160 & 211 & 150   \\ \cline{2-12}
	 & {MCP} & 796 & 606 & 337 & {745} & 478 & 44 & 62 & 159 & 210 & 277  \\ \hline\hline
	%%% A2:n=1000 ok
	\multirow{3}{*}{18b} 
	 & {LASSO} & 743 & 659 & 29 & {729} & 98 & 19 & 1 & 139 & 19 & 27   \\ \cline{2-12}
	 & {SCAD} & 739 & 659 & 97 & {725} & 195 & 19 & 30 & 137 & 134 & 64   \\ \cline{2-12}
	 & {MCP} & 744 & 664 & 198 & {731} & 339 & 19 & 27 & 137 & 158 & 164  \\ \hline\hline
	%
	%
	%%% CaseA=sim3
	%%% A1:n=100 ok
	\multirow{3}{*}{19a}  
	 & {LASSO} & 997 & 778 & 44 & {932} & 109 & 47 & 3 & 170 & 20 & 28   \\ \cline{2-12}
	 & {SCAD} & 998 & 783 & 743 & {934} & {945} & 44 & 69 & 161 & 244 & 782   \\ \cline{2-12}
	 & {MCP} & 998 & 783 & 716 & {935} & {931} & 44 & 61 & 161 & 212 & 825  \\ \hline\hline
	%%% A2:n=1000 ok
	\multirow{3}{*}{19b} 
	 & {LASSO} & 999 & 911 & 27 & {986} & 99 & 19 & 1 & 141 & 21 & 30   \\ \cline{2-12}
	 & {SCAD} & 999 & 916 & 820 & {986} & {985} & 19 & 33 & 139 & 210 & 792   \\ \cline{2-12}
	 & {MCP} & 999 & 917 & 815 & {986} & {981} & 19 & 27 & 139 & 182 & 822  \\ \hline\hline
	%
	%
	\clearpage
	%%% CaseA=sim3
	%%% A1:n=100 ok
	\multirow{3}{*}{20a}  
	 & {LASSO} & 999 & 782 & 86 & {935} & 147 & 60 & 45 & 171 & 68 & 46   \\ \cline{2-12}
	 & {SCAD} & 1000 & 785 & 762 & {936} & {949} & 51 & 145 & 160 & 302 & 816   \\ \cline{2-12}
	 & {MCP} & 1000 & 786 & 729 & {937} & {934} & 51 & 107 & 160 & 241 & 848  \\ \hline\hline
	%%% A2:n=1000 ok
	\multirow{3}{*}{20b} 
	 & {LASSO} & 1000 & 913 & 34 & 986 & 111 & 19 & 15 & 141 & 31 & 30   \\ \cline{2-12}
	 & {SCAD} & 1000 & 919 & 825 & 987 & 990 & 19 & 45 & 139 & 225 & 813  \\ \cline{2-12}
	 & {MCP} & 1000 & 919 & 815 & 987 & 984 & 19 & 38 & 139 & 189 & 833  \\ \hline\hline
	%
	%
	%%% CaseA=sim3
	%%% A1:n=100 ok
	\multirow{3}{*}{21a}  
	 & {LASSO} & 0 & - & 0 & - & 0 & - & 0 & - & 0 & 0   \\ \cline{2-12}
	 & {SCAD} & 0 & - & 0 & - & 0 & - & 0 & - & 0 & 0   \\ \cline{2-12}
	 & {MCP} & 0 & - & 0 & - & 0 & - & 0 & - & 0 & 0  \\ \hline\hline
	%%% A2:n=1000 ok
	\multirow{3}{*}{21b} 
	 & {LASSO} & 0 & 0 & 0 & 0 & 0 & 0 & 0 & 0 & 0 & 0   \\ \cline{2-12}
	 & {SCAD} & 0 & 0 & 0 & 0 & 0 & 0 & 0 & 0 & 0 & 0   \\ \cline{2-12}
	 & {MCP} & 0 & 0 & 0 & 0 & 0 & 0 & 0 & 0 & 0 & 0  \\ \hline\hline
	%
	%
	%%% CaseA=sim3
	%%% A1:n=100 ok
	\multirow{3}{*}{22a}  
	 & {LASSO} & 0 & - & 0 & - & 0 & - & 0 & - & 0 & 0   \\ \cline{2-12}
	 & {SCAD} & 0 & - & 0 & - & 0 & - & 0 & - & 0 & 0   \\ \cline{2-12}
	 & {MCP} & 0 & - & 0 & - & 0 & - & 0 & - & 0 & 0  \\ \hline\hline
	%%% A2:n=1000 ok
	\multirow{3}{*}{22b} 
	 & {LASSO} & 18 & 17 & 0 & 18 & 0 & 0 & 0 & 0 & 0 & 0   \\ \cline{2-12}
	 & {SCAD} & 27 & 19 & 0 & 27 & 0 & 0 & 0 & 0 & 0 & 0   \\ \cline{2-12}
	 & {MCP} & 42 & 33 & 0 & 41 & 0 & 0 & 0 & 0 & 0 & 0  \\ \hline\hline
	%
	%
	%%% CaseA=sim3
	%%% A1:n=100 ok
	\multirow{3}{*}{23a}  
	 & {LASSO} & 0 & - & 0 & - & 0 & - & 0 & - & 0 & 0   \\ \cline{2-12}
	 & {SCAD} & 1 & - & 1 & - & 1 & - & 1 & - & 1 & 0   \\ \cline{2-12}
	 & {MCP} & 9 & - & 9 & - & 9 & - & 9 & - & 9 & 0  \\ \hline\hline
	%%% A2:n=1000 ok
	\multirow{3}{*}{23b} 
	 & {LASSO} & 994 & 867 & 0 & {975} & 0 & 0 & 0 & 0 & 0 & 0   \\ \cline{2-12}
	 & {SCAD} & 995 & 877 & 642 & {977} & 960 & 0 & 0 & 0 & 0 & 685   \\ \cline{2-12}
	 & {MCP} & 997 & 880 & 569 & {979} & 944 & 0 & 0 & 0 & 0 & 754  \\ \hline\hline
	%
	%
	%%% CaseA=sim3
	%%% A1:n=100 ok
	\multirow{3}{*}{24a}  
	 & {LASSO} & 0 & - & 0 & - & 0 & - & 0 & - & 0 & 0   \\ \cline{2-12}
	 & {SCAD} & 0 & - & 0 & - & 0 & - & 0 & - & 0 & 0   \\ \cline{2-12}
	 & {MCP} & 3 & - & 3 & - & 3 & - & 3 & - & 3 & 1  \\ \hline\hline
	%%% A2:n=1000 ok
	\multirow{3}{*}{24b} 
	 & {LASSO} & 1000 & 876 & 0 & 981 & 0 & 0 & 0 & 0 & 0 & 0   \\ \cline{2-12}
	 & {SCAD} & 1000 & 887 & 665 & 981 & 977 & 0 & 0 & 0 & 23 & 705   \\ \cline{2-12}
	 & {MCP} & 1000 & 889 & 586 & 981 & 959 & 0 & 0 & 0 & 4 & 770  \\ \hline\hline
	%
	%
	%
	%
		%%% CaseA=sim3
	%%% A1:n=100 ok
	\multirow{3}{*}{25a}  
	 & {LASSO} & 25 & 0 & 0 & 0 & 0 & 4 & 11 & 1 & 6 & 0   \\ \cline{2-12}
	 & {SCAD} & 28 & 0 & 0 & 0 & 0 & 3 & 9 & 1 & 4 & 1   \\ \cline{2-12}
	 & {MCP} & 28 & 0 & 0 & 0 & 0 & 3 & 5 & 1 & 2 & 0  \\ \hline\hline
	%%% A2:n=1000 ok
	\multirow{3}{*}{25b} 
	 & {LASSO} & 22 & 0 & 0 & 0 & 0 & 4 & 4 & 4 & 4 & 2   \\ \cline{2-12}
	 & {SCAD} & 21 & 0 & 0 & 0 & 0 & 4 & 5 & 4 & 3 & 0   \\ \cline{2-12}
	 & {MCP} & 21 & 0 & 0 & 0 & 0 & 4 & 4 & 4 & 2 & 0  \\ \hline\hline
	%
	%
	%%% CaseA=sim3
	%%% A1:n=100 ok
	\multirow{3}{*}{26a}  
	 & {LASSO} & 796 & 659 & 112 & 762 & 175 & 199 & 37 & 373 & 81 & 67   \\ \cline{2-12}
	 & {SCAD} & 800 & 654 & 377 & 764 & 467 & 198 & 214 & 370 & 377 & 284   \\ \cline{2-12}
	 & {MCP} & 821 & 668 & 458 & {779} & 562 & 198 & 205 & 370 & 384 & 399  \\ \hline\hline
	%%% A2:n=1000 ok
	\multirow{3}{*}{26b} 
	 & {LASSO} & 801 & 721 & 87 & {794} & 182 & 126 & 14 & 333 & 72 & 63   \\ \cline{2-12}
	 & {SCAD} & 805 & 725 & 233 & {798} & 309 & 126 & 140 & 333 & 285 & 160   \\ \cline{2-12}
	 & {MCP} & 806 & 726 & 310 & {799} & 452 & 126 & 142 & 332 & 320 & 254  \\ \hline\hline
	%
	%
	%%% CaseA=sim3
	%%% A1:n=100 ok
	\multirow{3}{*}{27a}  
	 & {LASSO} & 999 & 829 & 116 & {947} & 178 & 204 & 41 & 383 & 80 & 70   \\ \cline{2-12}
	 & {SCAD} & 999 & 827 & 769 & {946} & {952} & 201 & 221 & 378 & 416 & 785   \\ \cline{2-12}
	 & {MCP} & 999 & 827 & 763 & {946} & {949} & 201 & 209 & 378 & 400 & 805  \\ \hline\hline
	%%% A2:n=1000 ok
	\multirow{3}{*}{27b} 
	 & {LASSO} & 999 & 917 & 88 & {994} & 188 & 128 & 15 & 351 & 72 & 64   \\ \cline{2-12}
	 & {SCAD} & 999 & 915 & 849 & {994} & {987} & 128 & 150 & 349 & 382 & 787   \\ \cline{2-12}
	 & {MCP} & 999 & 915 & 844 & {994} & {990} & 128 & 146 & 349 & 369 & 825  \\ \hline\hline
	%
	%
	%%% CaseA=sim3
	%%% A1:n=100 ok
	\multirow{3}{*}{28a}  
	 & {LASSO} & 1000 & 840 & 263 & 948 & 314 & 255 & 219 & 390 & 251 & 217   \\ \cline{2-12}
	 & {SCAD} & 1000 & 838 & 825 & 947 & {964} & 225 & 361 & 378 & 501 & 851   \\ \cline{2-12}
	 & {MCP} & 1000 & 838 & 800 & 947 & {959} & 225 & 318 & 378 & 455 & 857  \\ \hline\hline
	%%% A2:n=1000 ok
	\multirow{3}{*}{28b} 
	 & {LASSO} & 1000 & 919 & 156 & {995} & 229 & 128 & 122 & 351 & 146 & 111   \\ \cline{2-12}
	 & {SCAD} & 1000 & 918 & 860 & {995} & {993} & 128 & 201 & 349 & 412 & 832   \\ \cline{2-12}
	 & {MCP} & 1000 & 918 & 849 & {995} & {993} & 128 & 175 & 349 & 375 & 851  \\ \hline\hline
	%
	%
	%%% CaseA=sim3
	%%% A1:n=100 ok
	\multirow{3}{*}{29a}  
	 & {LASSO} & 0 & - & 0 & - & 0 & - & 0 & - & 0 & 0   \\ \cline{2-12}
	 & {SCAD} & 0 & - & 0 & - & 0 & - & 0 & - & 0 & 0   \\ \cline{2-12}
	 & {MCP} & 0 & - & 0 & - & 0 & - & 0 & - & 0 & 0  \\ \hline\hline
	%%% A2:n=1000 ok
	\multirow{3}{*}{29b} 
	 & {LASSO} & 0 & 0 & 0 & 0 & 0 & 0 & 0 & 0 & 0 & 0   \\ \cline{2-12}
	 & {SCAD} & 0 & 0 & 0 & 0 & 0 & 0 & 0 & 0 & 0 & 0   \\ \cline{2-12}
	 & {MCP} & 0 & 0 & 0 & 0 & 0 & 0 & 0 & 0 & 0 & 0  \\ \hline\hline
	%
	%
	\clearpage
	%%% CaseA=sim3
	%%% A1:n=100 ok
	\multirow{3}{*}{30a}  
	 & {LASSO} & 0 & - & 0 & - & 0 & - & 0 & - & 0 & 0   \\ \cline{2-12}
	 & {SCAD} & 0 & - & 0 & - & 0 & - & 0 & - & 0 & 0   \\ \cline{2-12}
	 & {MCP} & 0 & - & 0 & - & 0 & - & 0 & - & 0 & 0  \\ \hline\hline
	%%% A2:n=1000 ok
	\multirow{3}{*}{30b} 
	 & {LASSO} & 35 & 22 & 0 & 35 & 0 & 0 & 0 & 1 & 0 & 0   \\ \cline{2-12}
	 & {SCAD} & 30 & 16 & 0 & 28 & 0 & 0 & 0 & 2 & 0 & 0   \\ \cline{2-12}
	 & {MCP} & 59 & 41 & 0 & 58 & 1 & 0 & 0 & 1 & 1 & 0  \\ \hline\hline
	%
	%
	%%% CaseA=sim3
	%%% A1:n=100 ok
	\multirow{3}{*}{31a}  
	 & {LASSO} & 0 & - & 0 & - & 0 & - & 0 & - & 0 & 0   \\ \cline{2-12}
	 & {SCAD} & 0 & - & 0 & - & 0 & - & 0 & - & 0 & 0   \\ \cline{2-12}
	 & {MCP} & 0 & - & 0 & - & 0 & - & 0 & - & 0 & 0  \\ \hline\hline
	%%% A2:n=1000 ok
	\multirow{3}{*}{31b} 
	 & {LASSO} & 980 & 816 & 0 & 956 & 0 & 0 & 0 & 4 & 0 & 0   \\ \cline{2-12}
	 & {SCAD} & 997 & 846 & 624 & {971} & 954 & 0 & 0 & 0 & 33 & 715   \\ \cline{2-12}
	 & {MCP} & 998 & 847 & 560 & {972} & 951 & 0 & 0 & 0 & 13 & 783  \\ \hline\hline
	%
	%
	%%% CaseA=sim3
	%%% A1:n=100 ok
	\multirow{3}{*}{32a}  
	 & {LASSO} & 0 & - & 0 & - & 0 & - & 0 & - & 0 & 0   \\ \cline{2-12}
	 & {SCAD} & 0 & - & 0 & - & 0 & - & 0 & - & 0 & 0   \\ \cline{2-12}
	 & {MCP} & 0 & - & 0 & - & 0 & - & 0 & - & 0 & 0  \\ \hline\hline
	%%% A2:n=1000 ok
	\multirow{3}{*}{32b} 
	 & {LASSO} & 993 & 826 & 0 & {969} & 0 & 0 & 0 & 4 & 0 & 0   \\ \cline{2-12}
	 & {SCAD} & 1000 & 848 & 656 & {974} & {973} & 0 & 0 & 0 & 56 & 735   \\ \cline{2-12}
	 & {MCP} & 1000 & 847 & 598 & {974} & 959 & 0 & 0 & 0 & 14 & 793  \\ \hline\hline
	%
	%
    %\end{tabular}
  %\end{center}
%}
\end{longtable}
%\end{table*}
%\end{sidewaystable}
} %end of scriptsize


\clearpage

%%%%%%%%%%%%%%%%%%%%%%%%%%%%% q=2 (Cauchy), model selection #############################
{\scriptsize
%\begin{sidewaystable}%[htb]
%\begin{table*}%[htb]
\begin{longtable}{|c|c|r|rrrrrrrrr|}%[htb]
%{ 
  %\begin{center}
    \caption{
    The results on model selection for $q=2$ (the Cauchy error).
	}
   \label{tab:q2model} \\
%\scriptsize
%    \begin{tabular}{|c|c|rrrrrrrrr|} %\hline
	\hline
	Case & Method & Seq & AIC1 & AIC2 & BIC1 & BIC2 & $L_q$-A1 & $L_q$-A2 & $L_q$-B1 & $L_q$-B2 & CV \\ \hline\hline
	\endfirsthead
	%
	\hline
	Case & Method & Seq & AIC1 & AIC2 & BIC1 & BIC2 & $L_q$-A1 & $L_q$-A2 & $L_q$-B1 & $L_q$-B2 & CV \\ \hline
	\endhead
	%
	\hline 
	\endfoot
	%
	\hline 
	\endlastfoot
	%%% CaseA=sim3
	%%% A1:n=100 ok
	\multirow{3}{*}{1a}  
	 & {LASSO} & 24 & 1 & 3 & 0 & 0 & 0 & 0 & 0 & 0 & 2   \\ \cline{2-12}
	 & {SCAD} & 24 & 1 & 3 & 0 & 0 & 0 & 0 & 0 & 0 & 1   \\ \cline{2-12}
	 & {MCP} & 27 & 1 & 3 & 0 & 1 & 0 & 0 & 0 & 0 & 0  \\ \hline\hline
	%%% A2:n=1000 ok
	\multirow{3}{*}{1b} 
	 & {LASSO} & 22 & 0 & 1 & 0 & 0 & 0 & 0 & 0 & 0 & 0   \\ \cline{2-12}
	 & {SCAD} & 22 & 0 & 1 & 0 & 0 & 0 & 0 & 0 & 0 & 3   \\ \cline{2-12}
	 & {MCP} & 22 & 0 & 2 & 0 & 0 & 0 & 0 & 0 & 0 & 1  \\ \hline\hline
	%
	%
	%%% CaseA=sim3
	%%% A1:n=100 ok
	\multirow{3}{*}{2a}  
	 & {LASSO} & 117 & {81} & 22 & {80} & 34 & 0 & 0 & 0 & 0 & 21   \\ \cline{2-12}
	 & {SCAD} & 117 & {83} & 28 & {81} & 36 & 0 & 0 & 0 & 0 & 28   \\ \cline{2-12}
	 & {MCP} & 118 & {83} & 37 & {81} & 52 & 0 & 0 & 0 & 0 & 43  \\ \hline\hline
	%%% A2:n=1000 ok
	\multirow{3}{*}{2b} 
	 & {LASSO} & 27 & 3 & 5 & 2 & 4 & 0 & 0 & 0 & 0 & 1   \\ \cline{2-12}
	 & {SCAD} & 27 & 3 & 5 & 2 & 4 & 0 & 0 & 0 & 0 & 3   \\ \cline{2-12}
	 & {MCP} & 26 & 3 & 3 & 2 & 4 & 0 & 0 & 0 & 0 & 1  \\ \hline\hline
	%
	%
	%%% CaseA=sim3
	%%% A1:n=100 ok
	\multirow{3}{*}{3a}  
	 & {LASSO} & 845 & {803} & 32 & {821} & 59 & 0 & 0 & 0 & 0 & 39   \\ \cline{2-12}
	 & {SCAD} & 844 & {806} & 491 & {823} & 561 & 0 & 0 & 0 & 0 & 431   \\ \cline{2-12}
	 & {MCP} & 844 & {807} & 526 & {824} & 608 & 0 & 0 & 0 & 0 & 546  \\ \hline\hline
	%%% A2:n=1000 ok
	\multirow{3}{*}{3b} 
	 & {LASSO} & 530 & {518} & 19 & {517} & 26 & 0 & 0 & 0 & 0 & 29   \\ \cline{2-12}
	 & {SCAD} & 531 & {519} & 131 & {518} & 140 & 0 & 0 & 0 & 0 & 89   \\ \cline{2-12}
	 & {MCP} & 530 & {518} & 197 & {517} & 214 & 0 & 0 & 0 & 0 & 173  \\ \hline\hline
	%
	%
	%%% CaseA=sim3
	%%% A1:n=100 ok
	\multirow{3}{*}{4a}  
	 & {LASSO} & 986 & 942 & 37 & {961} & 66 & 0 & 0 & 0 & 0 & 43   \\ \cline{2-12}
	 & {SCAD} & 986 & 948 & 675 & {966} & 807 & 0 & 0 & 0 & 0 & 771   \\ \cline{2-12}
	 & {MCP} & 986 & 950 & 675 & {967} & 793 & 0 & 0 & 0 & 0 & 862  \\ \hline\hline
	%%% A2:n=1000 ok
	\multirow{3}{*}{4b} 
	 & {LASSO} & 941 & {933} & 24 & {934} & 28 & 0 & 0 & 0 & 0 & 28   \\ \cline{2-12}
	 & {SCAD} & 941 & {932} & 728 & {933} & 817 & 0 & 0 & 0 & 0 & 718   \\ \cline{2-12}
	 & {MCP} & 941 & {932} & 759 & {933} & 836 & 0 & 0 & 0 & 0 & 774  \\ \hline\hline
	%
	%
	%%% CaseA=sim3
	%%% A1:n=100 ok
	\multirow{3}{*}{5a}  
	 & {LASSO} & 0 & - & 0 & - & 0 & - & 0 & - & 0 & 0   \\ \cline{2-12}
	 & {SCAD} & 0 & - & 0 & - & 0 & - & 0 & - & 0 & 0   \\ \cline{2-12}
	 & {MCP} & 0 & - & 0 & - & 0 & - & 0 & - & 0 & 0  \\ \hline\hline
	%%% A2:n=1000 ok
	\multirow{3}{*}{5b} 
	 & {LASSO} & 0 & 0 & 0 & 0 & 0 & 0 & 0 & 0 & 0 & 0   \\ \cline{2-12}
	 & {SCAD} & 0 & 0 & 0 & 0 & 0 & 0 & 0 & 0 & 0 & 0   \\ \cline{2-12}
	 & {MCP} & 0 & 0 & 0 & 0 & 0 & 0 & 0 & 0 & 0 & 0  \\ \hline\hline
	%
	%
	%%% CaseA=sim3
	%%% A1:n=100 ok
	\multirow{3}{*}{6a}  
	 & {LASSO} & 0 & - & 0 & - & 0 & - & 0 & - & 0 & 0   \\ \cline{2-12}
	 & {SCAD} & 0 & - & 0 & - & 0 & - & 0 & - & 0 & 0   \\ \cline{2-12}
	 & {MCP} & 0 & - & 0 & - & 0 & - & 0 & - & 0 & 0  \\ \hline\hline
	%%% A2:n=1000 ok
	\multirow{3}{*}{6b} 
	 & {LASSO} & 0 & 0 & 0 & 0 & 0 & 0 & 0 & 0 & 0 & 0   \\ \cline{2-12}
	 & {SCAD} & 0 & 0 & 0 & 0 & 0 & 0 & 0 & 0 & 0 & 0   \\ \cline{2-12}
	 & {MCP} & 0 & 0 & 0 & 0 & 0 & 0 & 0 & 0 & 0 & 0  \\ \hline\hline
	%
	%
	%%% CaseA=sim3
	%%% A1:n=100 ok
	\multirow{3}{*}{7a}  
	 & {LASSO} & 18 & - & 0 & - & 0 & - & 0 & - & 0 & 0   \\ \cline{2-12}
	 & {SCAD} & 477 & - & 184 & - & 314 & - & 59 & - & 59 & 279   \\ \cline{2-12}
	 & {MCP} & 582 & - & 157 & - & 305 & - & 58 & - & 59 & {357}  \\ \hline\hline
	%%% A2:n=1000 ok
	\multirow{3}{*}{7b} 
	 & {LASSO} & 221 & {221} & 0 & {221} & 0 & 0 & 0 & 0 & 0 & 0   \\ \cline{2-12}
	 & {SCAD} & 226 & {226} & 1 & {226} & 2 & 0 & 0 & 0 & 0 & 1   \\ \cline{2-12}
	 & {MCP} & 235 & {235} & 14 & {235} & 17 & 0 & 0 & 0 & 0 & 20  \\ \hline\hline
	%
	%
	%%% CaseA=sim3
	%%% A1:n=100 ok
	\multirow{3}{*}{8a}  
	 & {LASSO} & 54 & - & 29 & - & 29 & - & 29 & - & 29 & 29   \\ \cline{2-12}
	 & {SCAD} & 949 & - & 870 & - & 890 & - & 839 & - & 839 & 915   \\ \cline{2-12}
	 & {MCP} & 958 & - & 865 & - & 878 & - & 839 & - & 839 & {935}  \\ \hline\hline
	%%% A2:n=1000 ok
	\multirow{3}{*}{8b} 
	 & {LASSO} & 910 & {910} & 0 & {910} & 0 & 0 & 0 & 0 & 0 & 0   \\ \cline{2-12}
	 & {SCAD} & 910 & {909} & 534 & {910} & 689 & 0 & 0 & 0 & 0 & 593   \\ \cline{2-12}
	 & {MCP} & 911 & {910} & 564 & {911} & 710 & 0 & 0 & 0 & 0 & 688  \\ \hline\hline
	%
	%
%\clearpage
	%
	%
	%%% CaseA=sim3
	%%% A1:n=100 ok
	\multirow{3}{*}{9a}  
	 & {LASSO} & 8 & 0 & 2 & 0 & 2 & 0 & 0 & 0 & 0 & 2   \\ \cline{2-12}
	 & {SCAD} & 8 & 0 & 2 & 0 & 2 & 0 & 0 & 0 & 0 & 1   \\ \cline{2-12}
	 & {MCP} & 7 & 0 & 1 & 0 & 1 & 0 & 0 & 0 & 0 & 0  \\ \hline\hline
	%%% A2:n=1000 ok
	\multirow{3}{*}{9b} 
	 & {LASSO} & 6 & 0 & 1 & 0 & 1 & 0 & 0 & 0 & 0 & 0   \\ \cline{2-12}
	 & {SCAD} & 6 & 0 & 1 & 0 & 1 & 0 & 0 & 0 & 0 & 0   \\ \cline{2-12}
	 & {MCP} & 5 & 0 & 0 & 0 & 0 & 0 & 0 & 0 & 0 & 0  \\ \hline\hline
	%
	%
\clearpage
	%
	%
	%%% CaseA=sim3
	%%% A1:n=100 ok
	\multirow{3}{*}{10a}  
	 & {LASSO} & 67 & {57} & 9 & {57} & 17 & 0 & 0 & 0 & 0 & 4   \\ \cline{2-12}
	 & {SCAD} & 69 & {58} & 12 & {58} & 15 & 0 & 0 & 0 & 0 & 8   \\ \cline{2-12}
	 & {MCP} & 69 & {57} & 16 & {57} & 24 & 0 & 0 & 0 & 0 & 12  \\ \hline\hline
	%%% A2:n=1000 ok
	\multirow{3}{*}{10b} 
	 & {LASSO} & 6 & 0 & 1 & 0 & 0 & 0 & 0 & 0 & 0 & 0   \\ \cline{2-12}
	 & {SCAD} & 6 & 0 & 1 & 0 & 0 & 0 & 0 & 0 & 0 & 0   \\ \cline{2-12}
	 & {MCP} & 6 & 0 & 0 & 0 & 0 & 0 & 0 & 0 & 0 & 0  \\ \hline\hline
	%
	%
	%%% CaseA=sim3
	%%% A1:n=100 ok
	\multirow{3}{*}{11a}  
	 & {LASSO} & 810 & 753 & 12 & {777} & 29 & 0 & 0 & 0 & 0 & 19   \\ \cline{2-12}
	 & {SCAD} & 810 & 762 & 454 & {782} & 543 & 0 & 0 & 0 & 0 & 431   \\ \cline{2-12}
	 & {MCP} & 815 & 766 & 493 & {786} & 593 & 0 & 0 & 0 & 0 & 532  \\ \hline\hline
	%%% A2:n=1000 ok
	\multirow{3}{*}{11b} 
	 & {LASSO} & 478 & {476} & 7 & {476} & 9 & 0 & 0 & 0 & 0 & 13   \\ \cline{2-12}
	 & {SCAD} & 478 & {475} & 85 & {475} & 103 & 0 & 0 & 0 & 0 & 75   \\ \cline{2-12}
	 & {MCP} & 476 & {473} & 135 & {473} & 154 & 0 & 0 & 0 & 0 & 144  \\ \hline\hline
	%
	%
	%%% CaseA=sim3
	%%% A1:n=100 ok
	\multirow{3}{*}{12a}  
	 & {LASSO} & 982 & 909 & 14 & {935} & 32 & 0 & 0 & 0 & 0 & 19   \\ \cline{2-12}
	 & {SCAD} & 983 & 923 & 657 & {944} & 801 & 0 & 0 & 0 & 0 & 777   \\ \cline{2-12}
	 & {MCP} & 984 & 924 & 655 & {945} & 796 & 0 & 0 & 0 & 0 & 851  \\ \hline\hline
	%%% A2:n=1000 ok
	\multirow{3}{*}{12b} 
	 & {LASSO} & 939 & {936} & 7 & {936} & 9 & 0 & 0 & 0 & 0 & 13   \\ \cline{2-12}
	 & {SCAD} & 940 & {938} & 698 & {938} & 815 & 0 & 0 & 0 & 0 & 722   \\ \cline{2-12}
	 & {MCP} & 940 & {938} & 721 & {938} & 831 & 0 & 0 & 0 & 0 & 787  \\ \hline\hline
	%
	%
	%%% CaseA=sim3
	%%% A1:n=100 ok
	\multirow{3}{*}{13a}  
	 & {LASSO} & 0 & - & 0 & - & 0 & - & 0 & - & 0 & 0   \\ \cline{2-12}
	 & {SCAD} & 0 & - & 0 & - & 0 & - & 0 & - & 0 & 0   \\ \cline{2-12}
	 & {MCP} & 0 & - & 0 & - & 0 & - & 0 & - & 0 & 0  \\ \hline\hline
	%%% A2:n=1000 ok
	\multirow{3}{*}{13b} 
	 & {LASSO} & 0 & 0 & 0 & 0 & 0 & 0 & 0 & 0 & 0 & 0   \\ \cline{2-12}
	 & {SCAD} & 0 & 0 & 0 & 0 & 0 & 0 & 0 & 0 & 0 & 0   \\ \cline{2-12}
	 & {MCP} & 0 & 0 & 0 & 0 & 0 & 0 & 0 & 0 & 0 & 0  \\ \hline\hline
	%
	%
	%%% CaseA=sim3
	%%% A1:n=100 ok
	\multirow{3}{*}{14a}  
	 & {LASSO} & 0 & - & 0 & - & 0 & - & 0 & - & 0 & 0   \\ \cline{2-12}
	 & {SCAD} & 0 & - & 0 & - & 0 & - & 0 & - & 0 & 0   \\ \cline{2-12}
	 & {MCP} & 0 & - & 0 & - & 0 & - & 0 & - & 0 & 0  \\ \hline\hline
	%%% A2:n=1000 ok
	\multirow{3}{*}{14b} 
	 & {LASSO} & 0 & 0 & 0 & 0 & 0 & 0 & 0 & 0 & 0 & 0   \\ \cline{2-12}
	 & {SCAD} & 0 & 0 & 0 & 0 & 0 & 0 & 0 & 0 & 0 & 0   \\ \cline{2-12}
	 & {MCP} & 0 & 0 & 0 & 0 & 0 & 0 & 0 & 0 & 0 & 0  \\ \hline\hline
	%
	%
	%%% CaseA=sim3
	%%% A1:n=100 ok
	\multirow{3}{*}{15a}  
	 & {LASSO} & 0 & - & 0 & - & 0 & - & 0 & - & 0 & 0   \\ \cline{2-12}
	 & {SCAD} & 255 & - & 183 & - & {219} & - & 150 & - & 150 & 136   \\ \cline{2-12}
	 & {MCP} & 333 & - & 202 & - & {229} & - & 176 & - & 176 & 177  \\ \hline\hline
	%%% A2:n=1000 ok
	\multirow{3}{*}{15b} 
	 & {LASSO} & 162 & 162 & 0 & 162 & 0 & 0 & 0 & 0 & 0 & 0   \\ \cline{2-12}
	 & {SCAD} & 164 & 162 & 0 & 162 & 2 & 0 & 0 & 0 & 0 & 1   \\ \cline{2-12}
	 & {MCP} & 200 & {200} & 15 & {200} & 19 & 0 & 0 & 0 & 0 & 15  \\ \hline\hline
	%
	%
	%%% CaseA=sim3
	%%% A1:n=100 ok
	\multirow{3}{*}{16a}  
	 & {LASSO} & 0 & - & 0 & - & 0 & - & 0 & - & 0 & 0   \\ \cline{2-12}
	 & {SCAD} & 753 & - & 742 & - & 746 & - & 734 & - & 734 & 657   \\ \cline{2-12}
	 & {MCP} & 836 & - & {817} & - & {820} & - & {811} & - & {811} & 761  \\ \hline\hline
	%%% A2:n=1000 ok
	\multirow{3}{*}{16b} 
	 & {LASSO} & 892 & {881} & 0 & {883} & 0 & 0 & 0 & 0 & 0 & 0   \\ \cline{2-12}
	 & {SCAD} & 895 & {891} & 502 & {892} & 697 & 0 & 0 & 0 & 0 & 608   \\ \cline{2-12}
	 & {MCP} & 903 & {898} & 519 & {899} & 685 & 0 & 0 & 0 & 0 & 689  \\ \hline\hline
	%
	%
	%
	%
	%%% CaseA=sim3
	%%% A1:n=100 ok
	\multirow{3}{*}{17a}  
	 & {LASSO} & 7 & 0 & 0 & 0 & 0 & 0 & 0 & 0 & 0 & 0   \\ \cline{2-12}
	 & {SCAD} & 7 & 0 & 0 & 0 & 0 & 0 & 0 & 0 & 0 & 0   \\ \cline{2-12}
	 & {MCP} & 7 & 0 & 0 & 0 & 0 & 0 & 0 & 0 & 0 & 0  \\ \hline\hline
	%%% A2:n=1000 ok
	\multirow{3}{*}{17b} 
	 & {LASSO} & 4 & 0 & 0 & 0 & 0 & 0 & 0 & 0 & 0 & 0   \\ \cline{2-12}
	 & {SCAD} & 4 & 0 & 0 & 0 & 0 & 0 & 0 & 0 & 0 & 0   \\ \cline{2-12}
	 & {MCP} & 4 & 0 & 0 & 0 & 0 & 0 & 0 & 0 & 0 & 0  \\ \hline\hline
	%
	%
	%%% CaseA=sim3
	%%% A1:n=100 ok
	\multirow{3}{*}{18a}  
	 & {LASSO} & 72 & 53 & 6 & 53 & 9 & 0 & 0 & 0 & 0 & 5   \\ \cline{2-12}
	 & {SCAD} & 68 & 50 & 8 & 49 & 13 & 0 & 0 & 0 & 0 & 3   \\ \cline{2-12}
	 & {MCP} & 67 & 50 & 12 & 49 & 21 & 0 & 0 & 0 & 0 & 7  \\ \hline\hline
	%%% A2:n=1000 ok
	\multirow{3}{*}{18b} 
	 & {LASSO} & 3 & 0 & 1 & 0 & 1 & 0 & 0 & 0 & 0 & 0   \\ \cline{2-12}
	 & {SCAD} & 3 & 0 & 1 & 0 & 0 & 0 & 0 & 0 & 0 & 0   \\ \cline{2-12}
	 & {MCP} & 4 & 0 & 0 & 0 & 0 & 0 & 0 & 0 & 0 & 0  \\ \hline\hline
	%
	%
	%%% CaseA=sim3
	%%% A1:n=100 ok
	\multirow{3}{*}{19a}  
	 & {LASSO} & 807 & 712 & 13 & {745} & 22 & 0 & 0 & 0 & 0 & 14   \\ \cline{2-12}
	 & {SCAD} & 810 & 719 & 440 & {755} & 546 & 0 & 0 & 0 & 0 & 482   \\ \cline{2-12}
	 & {MCP} & 811 & 719 & 472 & {756} & 584 & 0 & 0 & 0 & 0 & 547  \\ \hline\hline
	%%% A2:n=1000 ok
	\multirow{3}{*}{19b} 
	 & {LASSO} & 452 & {450} & 8 & {451} & 11 & 0 & 0 & 0 & 0 & 12   \\ \cline{2-12}
	 & {SCAD} & 455 & {452} & 103 & {453} & 116 & 0 & 0 & 0 & 0 & 102   \\ \cline{2-12}
	 & {MCP} & 456 & {454} & 141 & {455} & 167 & 0 & 0 & 0 & 0 & 161  \\ \hline\hline
	%
	%
	%%% CaseA=sim3
	%%% A1:n=100 ok
	\multirow{3}{*}{20a}  
	 & {LASSO} & 981 & 858 & 13 & {895} & 28 & 0 & 0 & 0 & 0 & 14   \\ \cline{2-12}
	 & {SCAD} & 983 & 869 & 641 & {913} & 789 & 0 & 0 & 0 & 0 & 805   \\ \cline{2-12}
	 & {MCP} & 983 & 869 & 646 & {913} & 784 & 0 & 0 & 0 & 0 & 853  \\ \hline\hline
	%%% A2:n=1000 ok
	\multirow{3}{*}{20b} 
	 & {LASSO} & 944 & {940} & 10 & {941} & 16 & 0 & 0 & 0 & 0 & 16   \\ \cline{2-12}
	 & {SCAD} & 944 & {942} & 703 & {942} & 806 & 0 & 0 & 0 & 0 & 738   \\ \cline{2-12}
	 & {MCP} & 945 & {943} & 718 & {943} & 817 & 0 & 0 & 0 & 0 & 779  \\ \hline\hline
	%
	%
	%%% CaseA=sim3
	%%% A1:n=100 ok
	\multirow{3}{*}{21a}  
	 & {LASSO} & 0 & - & 0 & - & 0 & - & 0 & - & 0 & 0   \\ \cline{2-12}
	 & {SCAD} & 0 & - & 0 & - & 0 & - & 0 & - & 0 & 0   \\ \cline{2-12}
	 & {MCP} & 0 & - & 0 & - & 0 & - & 0 & - & 0 & 0  \\ \hline\hline
	%%% A2:n=1000 ok
	\multirow{3}{*}{21b} 
	 & {LASSO} & 0 & 0 & 0 & 0 & 0 & 0 & 0 & 0 & 0 & 0   \\ \cline{2-12}
	 & {SCAD} & 0 & 0 & 0 & 0 & 0 & 0 & 0 & 0 & 0 & 0   \\ \cline{2-12}
	 & {MCP} & 0 & 0 & 0 & 0 & 0 & 0 & 0 & 0 & 0 & 0  \\ \hline\hline
	%
	%
	%%% CaseA=sim3
	%%% A1:n=100 ok
	\multirow{3}{*}{22a}  
	 & {LASSO} & 0 & - & 0 & - & 0 & - & 0 & - & 0 & 0   \\ \cline{2-12}
	 & {SCAD} & 0 & - & 0 & - & 0 & - & 0 & - & 0 & 0   \\ \cline{2-12}
	 & {MCP} & 0 & - & 0 & - & 0 & - & 0 & - & 0 & 0  \\ \hline\hline
	%%% A2:n=1000 ok
	\multirow{3}{*}{22b} 
	 & {LASSO} & 0 & 0 & 0 & 0 & 0 & 0 & 0 & 0 & 0 & 0   \\ \cline{2-12}
	 & {SCAD} & 0 & 0 & 0 & 0 & 0 & 0 & 0 & 0 & 0 & 0   \\ \cline{2-12}
	 & {MCP} & 0 & 0 & 0 & 0 & 0 & 0 & 0 & 0 & 0 & 0  \\ \hline\hline
	%
	%
	%%% CaseA=sim3
	%%% A1:n=100 ok
	\multirow{3}{*}{23a}  
	 & {LASSO} & 0 & - & 0 & - & 0 & - & 0 & - & 0 & 0   \\ \cline{2-12}
	 & {SCAD} & 2 & - & 2 & - & 2 & - & 2 & - & 2 & 0   \\ \cline{2-12}
	 & {MCP} & 0 & - & 0 & - & 0 & - & 0 & - & 0 & 0  \\ \hline\hline
	%%% A2:n=1000 ok
	\multirow{3}{*}{23b} 
	 & {LASSO} & 133 & 129 & 0 & 132 & 0 & 0 & 0 & 0 & 0 & 0   \\ \cline{2-12}
	 & {SCAD} & 143 & 141 & 2 & 142 & 2 & 0 & 0 & 0 & 0 & 2   \\ \cline{2-12}
	 & {MCP} & 180 & {180} & 18 & {180} & 23 & 0 & 0 & 0 & 0 & 22  \\ \hline\hline
	%
	%
	%%% CaseA=sim3
	%%% A1:n=100 ok
	\multirow{3}{*}{24a}  
	 & {LASSO} & 0 & - & 0 & - & 0 & - & 0 & - & 0 & 0   \\ \cline{2-12}
	 & {SCAD} & 1 & - & 1 & - & 1 & - & 1 & - & 1 & 0   \\ \cline{2-12}
	 & {MCP} & 7 & - & 7 & - & 7 & - & 7 & - & 7 & 1  \\ \hline\hline
	%%% A2:n=1000 ok
	\multirow{3}{*}{24b} 
	 & {LASSO} & 871 & 835 & 0 & 843 & 0 & 0 & 0 & 0 & 0 & 0   \\ \cline{2-12}
	 & {SCAD} & 886 & {870} & 460 & {871} & 648 & 0 & 0 & 0 & 0 & 612   \\ \cline{2-12}
	 & {MCP} & 897 & {882} & 483 & {884} & 648 & 0 & 0 & 0 & 0 & 694  \\ \hline\hline
	%
	%
	%
	%
		%%% CaseA=sim3
	%%% A1:n=100 ok
	\multirow{3}{*}{25a}  
	 & {LASSO} & 26 & 0 & 0 & 0 & 0 & 1 & 1 & 2 & 0 & 0   \\ \cline{2-12}
	 & {SCAD} & 23 & 0 & 0 & 0 & 0 & 1 & 2 & 1 & 1 & 0   \\ \cline{2-12}
	 & {MCP} & 22 & 0 & 0 & 0 & 0 & 1 & 2 & 1 & 1 & 0  \\ \hline\hline
	%%% A2:n=1000 ok
	\multirow{3}{*}{25b} 
	 & {LASSO} & 34 & 0 & 0 & 0 & 0 & 0 & 0 & 3 & 0 & 0   \\ \cline{2-12}
	 & {SCAD} & 30 & 0 & 0 & 0 & 0 & 0 & 0 & 3 & 3 & 0   \\ \cline{2-12}
	 & {MCP} & 31 & 0 & 0 & 0 & 0 & 0 & 0 & 3 & 3 & 0  \\ \hline\hline
	%
	%
	%%% CaseA=sim3
	%%% A1:n=100 ok
	\multirow{3}{*}{26a}  
	 & {LASSO} & 94 & 58 & 11 & 57 & 16 & 3 & 1 & 10 & 2 & 9   \\ \cline{2-12}
	 & {SCAD} & 86 & 54 & 13 & 52 & 15 & 3 & 3 & 9 & 8 & 7   \\ \cline{2-12}
	 & {MCP} & 88 & 57 & 16 & 54 & 21 & 3 & 3 & 9 & 8 & 11  \\ \hline\hline
	%%% A2:n=1000 ok
	\multirow{3}{*}{26b} 
	 & {LASSO} & 30 & 1 & 0 & 1 & 0 & 0 & 0 & 0 & 0 & 0   \\ \cline{2-12}
	 & {SCAD} & 30 & 1 & 0 & 1 & 0 & 0 & 0 & 0 & 0 & 0   \\ \cline{2-12}
	 & {MCP} & 32 & 1 & 0 & 1 & 0 & 0 & 0 & 0 & 0 & 0  \\ \hline\hline
	%
	%
	%%% CaseA=sim3
	%%% A1:n=100 ok
	\multirow{3}{*}{27a}  
	 & {LASSO} & 804 & 692 & 45 & {732} & 63 & 4 & 1 & 12 & 2 & 40   \\ \cline{2-12}
	 & {SCAD} & 812 & 696 & 495 & {735} & 585 & 4 & 4 & 11 & 11 & 539   \\ \cline{2-12}
	 & {MCP} & 813 & 697 & 525 & {736} & 613 & 4 & 4 & 11 & 11 & 586  \\ \hline\hline
	%%% A2:n=1000 ok
	\multirow{3}{*}{27b} 
	 & {LASSO} & 507 & 483 & 29 & 494 & 34 & 0 & 0 & 3 & 0 & 29   \\ \cline{2-12}
	 & {SCAD} & 506 & 482 & 184 & 494 & 209 & 0 & 0 & 3 & 3 & 179   \\ \cline{2-12}
	 & {MCP} & 508 & 483 & 224 & 495 & 253 & 0 & 0 & 3 & 3 & 234  \\ \hline\hline
	%
	%
	%%% CaseA=sim3
	%%% A1:n=100 ok
	\multirow{3}{*}{28a}  
	 & {LASSO} & 981 & 830 & 58 & {877} & 79 & 20 & 20 & 21 & 20 & 48   \\ \cline{2-12}
	 & {SCAD} & 984 & 833 & 664 & {879} & 795 & 19 & 22 & 19 & 26 & 830   \\ \cline{2-12}
	 & {MCP} & 984 & 833 & 669 & {879} & 789 & 19 & 21 & 19 & 23 & 840  \\ \hline\hline
	%%% A2:n=1000 ok
	\multirow{3}{*}{28b} 
	 & {LASSO} & 947 & 912 & 39 & {926} & 47 & 3 & 3 & 3 & 3 & 32   \\ \cline{2-12}
	 & {SCAD} & 947 & 910 & 676 & {925} & 795 & 3 & 3 & 3 & 3 & 741   \\ \cline{2-12}
	 & {MCP} & 948 & 911 & 682 & {926} & 807 & 3 & 3 & 3 & 3 & 793  \\ \hline\hline
	%
	%
	%%% CaseA=sim3
	%%% A1:n=100 ok
	\multirow{3}{*}{29a}  
	 & {LASSO} & 0 & - & 0 & - & 0 & - & 0 & - & 0 & 0   \\ \cline{2-12}
	 & {SCAD} & 0 & - & 0 & - & 0 & - & 0 & - & 0 & 0   \\ \cline{2-12}
	 & {MCP} & 0 & - & 0 & - & 0 & - & 0 & - & 0 & 0  \\ \hline\hline
	%%% A2:n=1000 ok
	\multirow{3}{*}{29b} 
	 & {LASSO} & 0 & 0 & 0 & 0 & 0 & 0 & 0 & 0 & 0 & 0   \\ \cline{2-12}
	 & {SCAD} & 0 & 0 & 0 & 0 & 0 & 0 & 0 & 0 & 0 & 0   \\ \cline{2-12}
	 & {MCP} & 0 & 0 & 0 & 0 & 0 & 0 & 0 & 0 & 0 & 0  \\ \hline\hline
	%
	%
	%%% CaseA=sim3
	%%% A1:n=100 ok
	\multirow{3}{*}{30a}  
	 & {LASSO} & 0 & - & 0 & - & 0 & - & 0 & - & 0 & 0   \\ \cline{2-12}
	 & {SCAD} & 0 & - & 0 & - & 0 & - & 0 & - & 0 & 0   \\ \cline{2-12}
	 & {MCP} & 0 & - & 0 & - & 0 & - & 0 & - & 0 & 0  \\ \hline\hline
	%%% A2:n=1000 ok
	\multirow{3}{*}{30b} 
	 & {LASSO} & 0 & 0 & 0 & 0 & 0 & 0 & 0 & 0 & 0 & 0   \\ \cline{2-12}
	 & {SCAD} & 0 & 0 & 0 & 0 & 0 & 0 & 0 & 0 & 0 & 0   \\ \cline{2-12}
	 & {MCP} & 0 & 0 & 0 & 0 & 0 & 0 & 0 & 0 & 0 & 0  \\ \hline\hline
	%
	%
	%%% CaseA=sim3
	%%% A1:n=100 ok
	\multirow{3}{*}{31a}  
	 & {LASSO} & 0 & - & 0 & - & 0 & - & 0 & - & 0 & 0   \\ \cline{2-12}
	 & {SCAD} & 0 & - & 0 & - & 0 & - & 0 & - & 0 & 0   \\ \cline{2-12}
	 & {MCP} & 0 & - & 0 & - & 0 & - & 0 & - & 0 & 0  \\ \hline\hline
	%%% A2:n=1000 ok
	\multirow{3}{*}{31b} 
	 & {LASSO} & 129 & 120 & 0 & 123 & 0 & 0 & 0 & 0 & 0 & 0   \\ \cline{2-12}
	 & {SCAD} & 153 & 141 & 10 & 145 & 13 & 0 & 0 & 0 & 0 & 11   \\ \cline{2-12}
	 & {MCP} & 187 & {174} & 25 & {178} & 40 & 0 & 0 & 0 & 0 & 33  \\ \hline\hline
	%
	%
	%%% CaseA=sim3
	%%% A1:n=100 ok
	\multirow{3}{*}{32a}  
	 & {LASSO} & 0 & - & 0 & - & 0 & - & 0 & - & 0 & 0   \\ \cline{2-12}
	 & {SCAD} & 0 & - & 0 & - & 0 & - & 0 & - & 0 & 0   \\ \cline{2-12}
	 & {MCP} & 0 & - & 0 & - & 0 & - & 0 & - & 0 & 0  \\ \hline\hline
	%%% A2:n=1000 ok
	\multirow{3}{*}{32b} 
	 & {LASSO} & 863 & 756 & 0 & 779 & 0 & 0 & 0 & 0 & 0 & 0   \\ \cline{2-12}
	 & {SCAD} & 891 & 822 & 421 & 840 & 611 & 0 & 0 & 0 & 0 & 631   \\ \cline{2-12}
	 & {MCP} & 904 & 839 & 437 & 855 & 606 & 0 & 0 & 0 & 0 & 719  \\ \hline\hline
	%
	%
    %\end{tabular}
  %\end{center}
%}
\end{longtable}
%\end{table*}
%\end{sidewaystable}
} %end of scriptsize


\clearpage

%%%%%%%%%%%%%%%%%%%%%%%%%%%%% q=2.01, model selection #############################
{\scriptsize
%\begin{sidewaystable}%[htb]
%\begin{table*}%[htb]
\begin{longtable}{|c|c|r|rrrrrrrrr|}%[htb]
%{ 
  %\begin{center}
    \caption{
    The results on model selection for $q=2.01$.
	}
   \label{tab:q2p01model} \\
%\scriptsize
%    \begin{tabular}{|c|c|rrrrrrrrr|} %\hline
	\hline
	Case & Method & Seq & AIC1 & AIC2 & BIC1 & BIC2 & $L_q$-A1 & $L_q$-A2 & $L_q$-B1 & $L_q$-B2 & CV \\ \hline\hline
	\endfirsthead
	%
	\hline
	Case & Method & Seq & AIC1 & AIC2 & BIC1 & BIC2 & $L_q$-A1 & $L_q$-A2 & $L_q$-B1 & $L_q$-B2 & CV \\ \hline
	\endhead
	%
	\hline 
	\endfoot
	%
	\hline 
	\endlastfoot
	%%% CaseA=sim3
	%%% A1:n=100 ok
	\multirow{3}{*}{1a}  
	 & {LASSO} & 20 & 0 & 1 & 0 & 1 & 0 & 0 & 0 & 0 & 1   \\ \cline{2-12}
	 & {SCAD} & 20 & 0 & 1 & 0 & 1 & 0 & 0 & 0 & 0 & 2   \\ \cline{2-12}
	 & {MCP} & 19 & 0 & 1 & 0 & 1 & 0 & 0 & 0 & 0 & 0  \\ \hline\hline
	%%% A2:n=1000 ok
	\multirow{3}{*}{1b} 
	 & {LASSO} & 14 & 0 & 2 & 0 & 2 & 0 & 0 & 0 & 0 & 1   \\ \cline{2-12}
	 & {SCAD} & 14 & 0 & 2 & 0 & 2 & 0 & 0 & 0 & 0 & 3   \\ \cline{2-12}
	 & {MCP} & 14 & 0 & 0 & 0 & 0 & 0 & 0 & 0 & 0 & 1  \\ \hline\hline
	%
	%
	%%% CaseA=sim3
	%%% A1:n=100 ok
	\multirow{3}{*}{2a}  
	 & {LASSO} & 112 & 84 & 33 & 82 & 45 & 0 & 0 & 0 & 0 & 17   \\ \cline{2-12}
	 & {SCAD} & 113 & 86 & 33 & 81 & 44 & 0 & 0 & 0 & 0 & 24   \\ \cline{2-12}
	 & {MCP} & 112 & 87 & 47 & 81 & 52 & 0 & 0 & 0 & 0 & 32  \\ \hline\hline
	%%% A2:n=1000 ok
	\multirow{3}{*}{2b} 
	 & {LASSO} & 20 & 1 & 6 & 1 & 6 & 0 & 0 & 0 & 0 & 3   \\ \cline{2-12}
	 & {SCAD} & 20 & 1 & 6 & 1 & 6 & 0 & 0 & 0 & 0 & 2   \\ \cline{2-12}
	 & {MCP} & 22 & 1 & 1 & 1 & 2 & 0 & 0 & 0 & 0 & 2  \\ \hline\hline
	%
	%
	%%% CaseA=sim3
	%%% A1:n=100 ok
	\multirow{3}{*}{3a}  
	 & {LASSO} & 846 & {826} & 57 & {834} & 124 & 0 & 0 & 0 & 0 & 51   \\ \cline{2-12}
	 & {SCAD} & 845 & {828} & 556 & {835} & 604 & 0 & 0 & 0 & 0 & 450   \\ \cline{2-12}
	 & {MCP} & 846 & {827} & 616 & {834} & 677 & 0 & 0 & 0 & 0 & 546  \\ \hline\hline
	%%% A2:n=1000 ok
	\multirow{3}{*}{3b} 
	 & {LASSO} & 502 & {493} & 17 & {492} & 30 & 0 & 0 & 0 & 0 & 41   \\ \cline{2-12}
	 & {SCAD} & 502 & {493} & 135 & {492} & 143 & 0 & 0 & 0 & 0 & 98   \\ \cline{2-12}
	 & {MCP} & 504 & {495} & 205 & {494} & 212 & 0 & 0 & 0 & 0 & 182  \\ \hline\hline
	%
	%
	%%% CaseA=sim3
	%%% A1:n=100 ok
	\multirow{3}{*}{4a}  
	 & {LASSO} & 985 & {962} & 62 & {971} & 122 & 0 & 0 & 0 & 0 & 51   \\ \cline{2-12}
	 & {SCAD} & 985 & {964} & 821 & {972} & 913 & 0 & 0 & 0 & 0 & 816   \\ \cline{2-12}
	 & {MCP} & 984 & {965} & 819 & {973} & 904 & 0 & 0 & 0 & 0 & 845  \\ \hline\hline
	%%% A2:n=1000 ok
	\multirow{3}{*}{4b} 
	 & {LASSO} & 932 & {931} & 24 & {931} & 36 & 0 & 0 & 0 & 0 & 46   \\ \cline{2-12}
	 & {SCAD} & 932 & {931} & 775 & {931} & 838 & 0 & 0 & 0 & 0 & 686   \\ \cline{2-12}
	 & {MCP} & 932 & {931} & 792 & {931} & 855 & 0 & 0 & 0 & 0 & 766  \\ \hline\hline
	%
	%
	%%% CaseA=sim3
	%%% A1:n=100 ok
	\multirow{3}{*}{5a}  
	 & {LASSO} & 0 & - & 0 & - & 0 & - & 0 & - & 0 & 0   \\ \cline{2-12}
	 & {SCAD} & 0 & - & 0 & - & 0 & - & 0 & - & 0 & 0   \\ \cline{2-12}
	 & {MCP} & 0 & - & 0 & - & 0 & - & 0 & - & 0 & 0  \\ \hline\hline
	%%% A2:n=1000 ok
	\multirow{3}{*}{5b} 
	 & {LASSO} & 0 & 0 & 0 & 0 & 0 & 0 & 0 & 0 & 0 & 0   \\ \cline{2-12}
	 & {SCAD} & 0 & 0 & 0 & 0 & 0 & 0 & 0 & 0 & 0 & 0   \\ \cline{2-12}
	 & {MCP} & 0 & 0 & 0 & 0 & 0 & 0 & 0 & 0 & 0 & 0  \\ \hline\hline
	%
	%
	%%% CaseA=sim3
	%%% A1:n=100 ok
	\multirow{3}{*}{6a}  
	 & {LASSO} & 0 & - & 0 & - & 0 & - & 0 & - & 0 & 0   \\ \cline{2-12}
	 & {SCAD} & 0 & - & 0 & - & 0 & - & 0 & - & 0 & 0   \\ \cline{2-12}
	 & {MCP} & 0 & - & 0 & - & 0 & - & 0 & - & 0 & 0  \\ \hline\hline
	%%% A2:n=1000 ok
	\multirow{3}{*}{6b} 
	 & {LASSO} & 0 & 0 & 0 & 0 & 0 & 0 & 0 & 0 & 0 & 0   \\ \cline{2-12}
	 & {SCAD} & 0 & 0 & 0 & 0 & 0 & 0 & 0 & 0 & 0 & 0   \\ \cline{2-12}
	 & {MCP} & 0 & 0 & 0 & 0 & 0 & 0 & 0 & 0 & 0 & 0  \\ \hline\hline
	%
	%
	%%% CaseA=sim3
	%%% A1:n=100 ok
	\multirow{3}{*}{7a}  
	 & {LASSO} & 14 & - & 0 & - & 1 & - & 0 & - & 0 & 0   \\ \cline{2-12}
	 & {SCAD} & 421 & - & 256 & - & 338 & - & 38 & - & 38 & 229   \\ \cline{2-12}
	 & {MCP} & 521 & - & 242 & - & 377 & - & 38 & - & 38 & 315  \\ \hline\hline
	%%% A2:n=1000 ok
	\multirow{3}{*}{7b} 
	 & {LASSO} & 161 & 161 & 0 & 161 & 0 & 0 & 0 & 0 & 0 & 0   \\ \cline{2-12}
	 & {SCAD} & 165 & 165 & 2 & 165 & 3 & 0 & 0 & 0 & 0 & 1   \\ \cline{2-12}
	 & {MCP} & 174 & 174 & 10 & 174 & 10 & 0 & 0 & 0 & 0 & 12  \\ \hline\hline
	%
	%
	%%% CaseA=sim3
	%%% A1:n=100 ok
	\multirow{3}{*}{8a}  
	 & {LASSO} & 49 & - & 22 & - & 22 & - & 22 & - & 22 & 22   \\ \cline{2-12}
	 & {SCAD} & 943 & - & 870 & - & 902 & - & 825 & - & 825 & 894   \\ \cline{2-12}
	 & {MCP} & 960 & - & 869 & - & 901 & - & 825 & - & 825 & 916  \\ \hline\hline
	%%% A2:n=1000 ok
	\multirow{3}{*}{8b} 
	 & {LASSO} & 871 & 871 & 0 & 871 & 0 & 0 & 0 & 0 & 0 & 0   \\ \cline{2-12}
	 & {SCAD} & 872 & 872 & 541 & 872 & 674 & 0 & 0 & 0 & 0 & 551   \\ \cline{2-12}
	 & {MCP} & 875 & 875 & 565 & 875 & 708 & 0 & 0 & 0 & 0 & 642  \\ \hline\hline
	%
	%
%\clearpage
	%
	%
	%%% CaseA=sim3
	%%% A1:n=100 ok
	\multirow{3}{*}{9a}  
	 & {LASSO} & 5 & 0 & 0 & 0 & 0 & 0 & 0 & 0 & 0 & 0   \\ \cline{2-12}
	 & {SCAD} & 3 & 0 & 0 & 0 & 0 & 0 & 0 & 0 & 0 & 0   \\ \cline{2-12}
	 & {MCP} & 3 & 0 & 0 & 0 & 0 & 0 & 0 & 0 & 0 & 0  \\ \hline\hline
	%%% A2:n=1000 ok
	\multirow{3}{*}{9b} 
	 & {LASSO} & 1 & 0 & 0 & 0 & 0 & 0 & 0 & 0 & 0 & 0   \\ \cline{2-12}
	 & {SCAD} & 1 & 0 & 0 & 0 & 0 & 0 & 0 & 0 & 0 & 0   \\ \cline{2-12}
	 & {MCP} & 1 & 0 & 0 & 0 & 0 & 0 & 0 & 0 & 0 & 0  \\ \hline\hline
	%
	%
\clearpage
	%%% CaseA=sim3
	%%% A1:n=100 ok
	\multirow{3}{*}{10a}  
	 & {LASSO} & 56 & 44 & 7 & 43 & 24 & 0 & 0 & 0 & 0 & 9   \\ \cline{2-12}
	 & {SCAD} & 55 & 45 & 17 & 43 & 22 & 0 & 0 & 0 & 0 & 9   \\ \cline{2-12}
	 & {MCP} & 54 & 46 & 20 & 44 & 24 & 0 & 0 & 0 & 0 & 9  \\ \hline\hline
	%%% A2:n=1000 ok
	\multirow{3}{*}{10b} 
	 & {LASSO} & 6 & 0 & 1 & 0 & 1 & 0 & 0 & 0 & 0 & 0   \\ \cline{2-12}
	 & {SCAD} & 6 & 0 & 1 & 0 & 1 & 0 & 0 & 0 & 0 & 1   \\ \cline{2-12}
	 & {MCP} & 6 & 0 & 0 & 0 & 0 & 0 & 0 & 0 & 0 & 0  \\ \hline\hline
	%
	%
	%%% CaseA=sim3
	%%% A1:n=100 ok
	\multirow{3}{*}{11a}  
	 & {LASSO} & 809 & 769 & 27 & 793 & 72 & 0 & 0 & 0 & 0 & 14   \\ \cline{2-12}
	 & {SCAD} & 809 & 771 & 517 & 792 & 566 & 0 & 0 & 0 & 0 & 433   \\ \cline{2-12}
	 & {MCP} & 815 & 779 & 574 & 799 & 641 & 0 & 0 & 0 & 0 & 528  \\ \hline\hline
	%%% A2:n=1000 ok
	\multirow{3}{*}{11b} 
	 & {LASSO} & 453 & 447 & 8 & 447 & 10 & 0 & 0 & 0 & 0 & 9   \\ \cline{2-12}
	 & {SCAD} & 451 & 445 & 102 & 445 & 107 & 0 & 0 & 0 & 0 & 79   \\ \cline{2-12}
	 & {MCP} & 448 & 443 & 141 & 443 & 155 & 0 & 0 & 0 & 0 & 141  \\ \hline\hline
	%
	%
	%%% CaseA=sim3
	%%% A1:n=100 ok
	\multirow{3}{*}{12a}  
	 & {LASSO} & 984 & 937 & 29 & 961 & 74 & 0 & 0 & 0 & 0 & 14   \\ \cline{2-12}
	 & {SCAD} & 983 & 941 & 783 & 961 & 889 & 0 & 0 & 0 & 0 & 805   \\ \cline{2-12}
	 & {MCP} & 983 & 940 & 782 & 960 & 890 & 0 & 0 & 0 & 0 & 849  \\ \hline\hline
	%%% A2:n=1000 ok
	\multirow{3}{*}{12b} 
	 & {LASSO} & 928 & 928 & 8 & 928 & 9 & 0 & 0 & 0 & 0 & 12   \\ \cline{2-12}
	 & {SCAD} & 929 & 929 & 759 & 929 & 818 & 0 & 0 & 0 & 0 & 691   \\ \cline{2-12}
	 & {MCP} & 929 & 929 & 778 & 929 & 837 & 0 & 0 & 0 & 0 & 745  \\ \hline\hline
	%
	%
	%%% CaseA=sim3
	%%% A1:n=100 ok
	\multirow{3}{*}{13a}  
	 & {LASSO} & 0 & - & 0 & - & 0 & - & 0 & - & 0 & 0   \\ \cline{2-12}
	 & {SCAD} & 0 & - & 0 & - & 0 & - & 0 & - & 0 & 0   \\ \cline{2-12}
	 & {MCP} & 0 & - & 0 & - & 0 & - & 0 & - & 0 & 0  \\ \hline\hline
	%%% A2:n=1000 ok
	\multirow{3}{*}{13b} 
	 & {LASSO} & 0 & 0 & 0 & 0 & 0 & 0 & 0 & 0 & 0 & 0   \\ \cline{2-12}
	 & {SCAD} & 0 & 0 & 0 & 0 & 0 & 0 & 0 & 0 & 0 & 0   \\ \cline{2-12}
	 & {MCP} & 0 & 0 & 0 & 0 & 0 & 0 & 0 & 0 & 0 & 0  \\ \hline\hline
	%
	%
	%%% CaseA=sim3
	%%% A1:n=100 ok
	\multirow{3}{*}{14a}  
	 & {LASSO} & 0 & - & 0 & - & 0 & - & 0 & - & 0 & 0   \\ \cline{2-12}
	 & {SCAD} & 0 & - & 0 & - & 0 & - & 0 & - & 0 & 0   \\ \cline{2-12}
	 & {MCP} & 0 & - & 0 & - & 0 & - & 0 & - & 0 & 0  \\ \hline\hline
	%%% A2:n=1000 ok
	\multirow{3}{*}{14b} 
	 & {LASSO} & 0 & 0 & 0 & 0 & 0 & 0 & 0 & 0 & 0 & 0   \\ \cline{2-12}
	 & {SCAD} & 0 & 0 & 0 & 0 & 0 & 0 & 0 & 0 & 0 & 0   \\ \cline{2-12}
	 & {MCP} & 0 & 0 & 0 & 0 & 0 & 0 & 0 & 0 & 0 & 0  \\ \hline\hline
	%
	%
	%%% CaseA=sim3
	%%% A1:n=100 ok
	\multirow{3}{*}{15a}  
	 & {LASSO} & 0 & - & 0 & - & 0 & - & 0 & - & 0 & 0   \\ \cline{2-12}
	 & {SCAD} & 222 & - & 177 & - & 210 & - & 112 & - & 113 & 96   \\ \cline{2-12}
	 & {MCP} & 275 & - & 176 & - & 232 & - & 124 & - & 126 & 125  \\ \hline\hline
	%%% A2:n=1000 ok
	\multirow{3}{*}{15b} 
	 & {LASSO} & 125 & 124 & 0 & 124 & 0 & 0 & 0 & 0 & 0 & 0   \\ \cline{2-12}
	 & {SCAD} & 123 & 123 & 0 & 123 & 2 & 0 & 0 & 0 & 0 & 1   \\ \cline{2-12}
	 & {MCP} & 144 & 144 & 9 & 144 & 12 & 0 & 0 & 0 & 0 & 11  \\ \hline\hline
	%
	%
	%%% CaseA=sim3
	%%% A1:n=100 ok
	\multirow{3}{*}{16a}  
	 & {LASSO} & 0 & - & 0 & - & 0 & - & 0 & - & 0 & 0   \\ \cline{2-12}
	 & {SCAD} & 739 & - & 735 & - & 737 & - & 725 & - & 725 & 640   \\ \cline{2-12}
	 & {MCP} & 818 & - & 807 & - & 810 & - & 798 & - & 798 & 757  \\ \hline\hline
	%%% A2:n=1000 ok
	\multirow{3}{*}{16b} 
	 & {LASSO} & 842 & 838 & 0 & 839 & 0 & 0 & 0 & 0 & 0 & 0   \\ \cline{2-12}
	 & {SCAD} & 848 & 845 & 526 & 846 & 668 & 0 & 0 & 0 & 0 & 556   \\ \cline{2-12}
	 & {MCP} & 863 & 860 & 540 & 861 & 691 & 0 & 0 & 0 & 0 & 645  \\ \hline\hline
	%
	%
	%
	%
	%%% CaseA=sim3
	%%% A1:n=100 ok
	\multirow{3}{*}{17a}  
	 & {LASSO} & 4 & 0 & 0 & 0 & 0 & 0 & 0 & 0 & 0 & 0   \\ \cline{2-12}
	 & {SCAD} & 5 & 0 & 0 & 0 & 0 & 0 & 0 & 0 & 0 & 0   \\ \cline{2-12}
	 & {MCP} & 5 & 0 & 0 & 0 & 0 & 0 & 0 & 0 & 0 & 0  \\ \hline\hline
	%%% A2:n=1000 ok
	\multirow{3}{*}{17b} 
	 & {LASSO} & 3 & 0 & 0 & 0 & 0 & 0 & 0 & 0 & 0 & 0   \\ \cline{2-12}
	 & {SCAD} & 2 & 0 & 0 & 0 & 0 & 0 & 0 & 0 & 0 & 0   \\ \cline{2-12}
	 & {MCP} & 1 & 0 & 0 & 0 & 0 & 0 & 0 & 0 & 0 & 0  \\ \hline\hline
	%
	%
	%%% CaseA=sim3
	%%% A1:n=100 ok
	\multirow{3}{*}{18a}  
	 & {LASSO} & 51 & 36 & 6 & 37 & 10 & 0 & 0 & 0 & 0 & 10   \\ \cline{2-12}
	 & {SCAD} & 56 & 39 & 5 & 40 & 10 & 0 & 0 & 0 & 0 & 5   \\ \cline{2-12}
	 & {MCP} & 60 & 43 & 10 & 43 & 17 & 0 & 0 & 0 & 0 & 7  \\ \hline\hline
	%%% A2:n=1000 ok
	\multirow{3}{*}{18b} 
	 & {LASSO} & 4 & 1 & 0 & 1 & 0 & 0 & 0 & 0 & 0 & 0   \\ \cline{2-12}
	 & {SCAD} & 4 & 1 & 0 & 1 & 0 & 0 & 0 & 0 & 0 & 0   \\ \cline{2-12}
	 & {MCP} & 5 & 1 & 0 & 1 & 0 & 0 & 0 & 0 & 0 & 0  \\ \hline\hline
	%
	%
	%%% CaseA=sim3
	%%% A1:n=100 ok
	\multirow{3}{*}{19a}  
	 & {LASSO} & 798 & 732 & 31 & 775 & 57 & 0 & 0 & 0 & 0 & 17   \\ \cline{2-12}
	 & {SCAD} & 797 & 740 & 515 & 774 & 584 & 0 & 0 & 0 & 0 & 475   \\ \cline{2-12}
	 & {MCP} & 810 & 754 & 565 & 788 & 651 & 0 & 0 & 0 & 0 & 556  \\ \hline\hline
	%%% A2:n=1000 ok
	\multirow{3}{*}{19b} 
	 & {LASSO} & 448 & 441 & 12 & 441 & 19 & 0 & 0 & 0 & 0 & 12   \\ \cline{2-12}
	 & {SCAD} & 449 & 442 & 123 & 442 & 133 & 0 & 0 & 0 & 0 & 113   \\ \cline{2-12}
	 & {MCP} & 453 & 445 & 163 & 445 & 179 & 0 & 0 & 0 & 0 & 154  \\ \hline\hline
	%
	%
\clearpage
	%%% CaseA=sim3
	%%% A1:n=100 ok
	\multirow{3}{*}{20a}  
	 & {LASSO} & 977 & 891 & 31 & 937 & 60 & 0 & 0 & 0 & 0 & 17   \\ \cline{2-12}
	 & {SCAD} & 975 & 896 & 766 & 936 & 883 & 1 & 1 & 1 & 2 & 808   \\ \cline{2-12}
	 & {MCP} & 979 & 898 & 747 & 939 & 886 & 1 & 1 & 1 & 2 & 859  \\ \hline\hline
	%%% A2:n=1000 ok
	\multirow{3}{*}{20b} 
	 & {LASSO} & 934 & 931 & 16 & 933 & 25 & 0 & 0 & 0 & 0 & 11   \\ \cline{2-12}
	 & {SCAD} & 936 & 932 & 730 & 935 & 828 & 0 & 0 & 0 & 0 & 702   \\ \cline{2-12}
	 & {MCP} & 936 & 932 & 748 & 935 & 843 & 0 & 0 & 0 & 0 & 766  \\ \hline\hline
	%
	%
	%%% CaseA=sim3
	%%% A1:n=100 ok
	\multirow{3}{*}{21a}  
	 & {LASSO} & 0 & - & 0 & - & 0 & - & 0 & - & 0 & 0   \\ \cline{2-12}
	 & {SCAD} & 0 & - & 0 & - & 0 & - & 0 & - & 0 & 0   \\ \cline{2-12}
	 & {MCP} & 0 & - & 0 & - & 0 & - & 0 & - & 0 & 0  \\ \hline\hline
	%%% A2:n=1000 ok
	\multirow{3}{*}{21b} 
	 & {LASSO} & 0 & 0 & 0 & 0 & 0 & 0 & 0 & 0 & 0 & 0   \\ \cline{2-12}
	 & {SCAD} & 0 & 0 & 0 & 0 & 0 & 0 & 0 & 0 & 0 & 0   \\ \cline{2-12}
	 & {MCP} & 0 & 0 & 0 & 0 & 0 & 0 & 0 & 0 & 0 & 0  \\ \hline\hline
	%
	%
	%%% CaseA=sim3
	%%% A1:n=100 ok
	\multirow{3}{*}{22a}  
	 & {LASSO} & 0 & - & 0 & - & 0 & - & 0 & - & 0 & 0   \\ \cline{2-12}
	 & {SCAD} & 0 & - & 0 & - & 0 & - & 0 & - & 0 & 0   \\ \cline{2-12}
	 & {MCP} & 0 & - & 0 & - & 0 & - & 0 & - & 0 & 0  \\ \hline\hline
	%%% A2:n=1000 ok
	\multirow{3}{*}{22b} 
	 & {LASSO} & 0 & 0 & 0 & 0 & 0 & 0 & 0 & 0 & 0 & 0   \\ \cline{2-12}
	 & {SCAD} & 0 & 0 & 0 & 0 & 0 & 0 & 0 & 0 & 0 & 0   \\ \cline{2-12}
	 & {MCP} & 0 & 0 & 0 & 0 & 0 & 0 & 0 & 0 & 0 & 0  \\ \hline\hline
	%
	%
	%%% CaseA=sim3
	%%% A1:n=100 ok
	\multirow{3}{*}{23a}  
	 & {LASSO} & 0 & - & 0 & - & 0 & - & 0 & - & 0 & 0   \\ \cline{2-12}
	 & {SCAD} & 0 & - & 0 & - & 0 & - & 0 & - & 0 & 0   \\ \cline{2-12}
	 & {MCP} & 3 & - & 3 & - & 3 & - & 3 & - & 3 & 0  \\ \hline\hline
	%%% A2:n=1000 ok
	\multirow{3}{*}{23b} 
	 & {LASSO} & 93 & 89 & 0 & 92 & 0 & 0 & 0 & 0 & 0 & 0   \\ \cline{2-12}
	 & {SCAD} & 94 & 92 & 3 & 94 & 5 & 0 & 0 & 0 & 0 & 2   \\ \cline{2-12}
	 & {MCP} & 134 & 131 & 13 & 134 & 15 & 0 & 0 & 0 & 0 & 12  \\ \hline\hline
	%
	%
	%%% CaseA=sim3
	%%% A1:n=100 ok
	\multirow{3}{*}{24a}  
	 & {LASSO} & 0 & - & 0 & - & 0 & - & 0 & - & 0 & 0   \\ \cline{2-12}
	 & {SCAD} & 1 & - & 1 & - & 1 & - & 1 & - & 1 & 0   \\ \cline{2-12}
	 & {MCP} & 3 & - & 3 & - & 3 & - & 3 & - & 3 & 0  \\ \hline\hline
	%%% A2:n=1000 ok
	\multirow{3}{*}{24b} 
	 & {LASSO} & 833 & 790 & 0 & 808 & 0 & 0 & 0 & 0 & 0 & 0   \\ \cline{2-12}
	 & {SCAD} & 838 & 819 & 494 & 826 & 668 & 0 & 0 & 0 & 0 & 554   \\ \cline{2-12}
	 & {MCP} & 856 & 838 & 506 & 844 & 671 & 0 & 0 & 0 & 0 & 651  \\ \hline\hline
	%
	%
	%
	%
		%%% CaseA=sim3
	%%% A1:n=100 ok
	\multirow{3}{*}{25a}  
	 & {LASSO} & 18 & 0 & 0 & 0 & 0 & 0 & 0 & 1 & 0 & 0   \\ \cline{2-12}
	 & {SCAD} & 20 & 0 & 0 & 0 & 0 & 0 & 0 & 1 & 0 & 0   \\ \cline{2-12}
	 & {MCP} & 22 & 0 & 0 & 0 & 0 & 0 & 0 & 1 & 0 & 0  \\ \hline\hline
	%%% A2:n=1000 ok
	\multirow{3}{*}{25b} 
	 & {LASSO} & 16 & 0 & 0 & 0 & 0 & 0 & 0 & 1 & 0 & 0   \\ \cline{2-12}
	 & {SCAD} & 15 & 0 & 0 & 0 & 0 & 0 & 0 & 1 & 1 & 0   \\ \cline{2-12}
	 & {MCP} & 15 & 0 & 0 & 0 & 0 & 0 & 0 & 1 & 1 & 0  \\ \hline\hline
	%
	%
	%%% CaseA=sim3
	%%% A1:n=100 ok
	\multirow{3}{*}{26a}  
	 & {LASSO} & 83 & 48 & 15 & 44 & 17 & 4 & 1 & 7 & 2 & 10   \\ \cline{2-12}
	 & {SCAD} & 80 & 49 & 16 & 42 & 17 & 4 & 5 & 7 & 7 & 10   \\ \cline{2-12}
	 & {MCP} & 81 & 52 & 21 & 43 & 24 & 4 & 4 & 7 & 7 & 9  \\ \hline\hline
	%%% A2:n=1000 ok
	\multirow{3}{*}{26b} 
	 & {LASSO} & 27 & 1 & 1 & 1 & 0 & 0 & 0 & 3 & 0 & 1   \\ \cline{2-12}
	 & {SCAD} & 25 & 1 & 0 & 1 & 0 & 0 & 0 & 3 & 2 & 1   \\ \cline{2-12}
	 & {MCP} & 25 & 1 & 0 & 1 & 1 & 0 & 0 & 3 & 2 & 1  \\ \hline\hline
	%
	%
	%%% CaseA=sim3
	%%% A1:n=100 ok
	\multirow{3}{*}{27a}  
	 & {LASSO} & 811 & 716 & 76 & 773 & 116 & 4 & 1 & 7 & 2 & 38   \\ \cline{2-12}
	 & {SCAD} & 811 & 716 & 550 & 772 & 637 & 4 & 5 & 7 & 7 & 524   \\ \cline{2-12}
	 & {MCP} & 815 & 717 & 581 & 776 & 687 & 4 & 4 & 7 & 7 & 577  \\ \hline\hline
	%%% A2:n=1000 ok
	\multirow{3}{*}{27b} 
	 & {LASSO} & 479 & 461 & 35 & 466 & 46 & 0 & 0 & 3 & 0 & 24   \\ \cline{2-12}
	 & {SCAD} & 479 & 459 & 178 & 464 & 197 & 0 & 0 & 3 & 3 & 165   \\ \cline{2-12}
	 & {MCP} & 478 & 458 & 220 & 463 & 244 & 0 & 0 & 3 & 3 & 204  \\ \hline\hline
	%
	%
	%%% CaseA=sim3
	%%% A1:n=100 ok
	\multirow{3}{*}{28a}  
	 & {LASSO} & 976 & 848 & 88 & 921 & 132 & 10 & 10 & 10 & 10 & 45   \\ \cline{2-12}
	 & {SCAD} & 981 & 857 & 755 & 927 & 873 & 10 & 17 & 10 & 23 & 834   \\ \cline{2-12}
	 & {MCP} & 984 & 860 & 744 & 930 & 872 & 10 & 17 & 10 & 20 & 852  \\ \hline\hline
	%%% A2:n=1000 ok
	\multirow{3}{*}{28b} 
	 & {LASSO} & 940 & 905 & 50 & 922 & 65 & 2 & 2 & 3 & 2 & 27   \\ \cline{2-12}
	 & {SCAD} & 938 & 902 & 718 & 920 & 827 & 1 & 2 & 3 & 3 & 735   \\ \cline{2-12}
	 & {MCP} & 939 & 903 & 724 & 921 & 840 & 1 & 2 & 3 & 3 & 763  \\ \hline\hline
	%
	%
	%%% CaseA=sim3
	%%% A1:n=100 ok
	\multirow{3}{*}{29a}  
	 & {LASSO} & 0 & - & 0 & - & 0 & - & 0 & - & 0 & 0   \\ \cline{2-12}
	 & {SCAD} & 0 & - & 0 & - & 0 & - & 0 & - & 0 & 0   \\ \cline{2-12}
	 & {MCP} & 0 & - & 0 & - & 0 & - & 0 & - & 0 & 0  \\ \hline\hline
	%%% A2:n=1000 ok
	\multirow{3}{*}{29b} 
	 & {LASSO} & 0 & 0 & 0 & 0 & 0 & 0 & 0 & 0 & 0 & 0   \\ \cline{2-12}
	 & {SCAD} & 0 & 0 & 0 & 0 & 0 & 0 & 0 & 0 & 0 & 0   \\ \cline{2-12}
	 & {MCP} & 0 & 0 & 0 & 0 & 0 & 0 & 0 & 0 & 0 & 0  \\ \hline\hline
	%
	%
\clearpage
	%%% CaseA=sim3
	%%% A1:n=100 ok
	\multirow{3}{*}{30a}  
	 & {LASSO} & 0 & - & 0 & - & 0 & - & 0 & - & 0 & 0   \\ \cline{2-12}
	 & {SCAD} & 0 & - & 0 & - & 0 & - & 0 & - & 0 & 0   \\ \cline{2-12}
	 & {MCP} & 0 & - & 0 & - & 0 & - & 0 & - & 0 & 0  \\ \hline\hline
	%%% A2:n=1000 ok
	\multirow{3}{*}{30b} 
	 & {LASSO} & 0 & 0 & 0 & 0 & 0 & 0 & 0 & 0 & 0 & 0   \\ \cline{2-12}
	 & {SCAD} & 0 & 0 & 0 & 0 & 0 & 0 & 0 & 0 & 0 & 0   \\ \cline{2-12}
	 & {MCP} & 0 & 0 & 0 & 0 & 0 & 0 & 0 & 0 & 0 & 0  \\ \hline\hline
	%
	%
	%%% CaseA=sim3
	%%% A1:n=100 ok
	\multirow{3}{*}{31a}  
	 & {LASSO} & 0 & - & 0 & - & 0 & - & 0 & - & 0 & 0   \\ \cline{2-12}
	 & {SCAD} & 0 & - & 0 & - & 0 & - & 0 & - & 0 & 0   \\ \cline{2-12}
	 & {MCP} & 0 & - & 0 & - & 0 & - & 0 & - & 0 & 0  \\ \hline\hline
	%%% A2:n=1000 ok
	\multirow{3}{*}{31b} 
	 & {LASSO} & 88 & 78 & 0 & 85 & 0 & 0 & 0 & 0 & 0 & 0   \\ \cline{2-12}
	 & {SCAD} & 110 & 102 & 3 & 107 & 7 & 0 & 0 & 0 & 0 & 3   \\ \cline{2-12}
	 & {MCP} & 148 & 138 & 19 & 143 & 26 & 0 & 0 & 0 & 0 & 16  \\ \hline\hline
	%
	%
	%%% CaseA=sim3
	%%% A1:n=100 ok
	\multirow{3}{*}{32a}  
	 & {LASSO} & 0 & - & 0 & - & 0 & - & 0 & - & 0 & 0   \\ \cline{2-12}
	 & {SCAD} & 0 & - & 0 & - & 0 & - & 0 & - & 0 & 0   \\ \cline{2-12}
	 & {MCP} & 0 & - & 0 & - & 0 & - & 0 & - & 0 & 0  \\ \hline\hline
	%%% A2:n=1000 ok
	\multirow{3}{*}{32b} 
	 & {LASSO} & 825 & 719 & 0 & 757 & 0 & 0 & 0 & 0 & 0 & 0   \\ \cline{2-12}
	 & {SCAD} & 850 & 784 & 489 & 815 & 669 & 0 & 0 & 0 & 0 & 564   \\ \cline{2-12}
	 & {MCP} & 864 & 797 & 495 & 827 & 679 & 0 & 0 & 0 & 0 & 673  \\ \hline
	%
	%
    %\end{tabular}
  %\end{center}
%}
\end{longtable}
%\end{table*}
%\end{sidewaystable}
} %end of scriptsize


\clearpage

%%%%%%%%%%%%%%%%%%%%%%%%%%%%% q=2.1, model selection #############################
{\scriptsize
%\begin{sidewaystable}%[htb]
%\begin{table*}%[htb]
\begin{longtable}{|c|c|r|rrrrrrrrr|}%[htb]
%{ 
  %\begin{center}
    \caption{
    The results on model selection for $q=2.1$.
	}
   \label{tab:q2p1model} \\
%\scriptsize
%    \begin{tabular}{|c|c|rrrrrrrrr|} %\hline
	\hline
	Case & Method & Seq & AIC1 & AIC2 & BIC1 & BIC2 & $L_q$-A1 & $L_q$-A2 & $L_q$-B1 & $L_q$-B2 & CV \\ \hline\hline
	\endfirsthead
	%
	\hline
	Case & Method & Seq & AIC1 & AIC2 & BIC1 & BIC2 & $L_q$-A1 & $L_q$-A2 & $L_q$-B1 & $L_q$-B2 & CV \\ \hline
	\endhead
	%
	\hline 
	\endfoot
	%
	\hline 
	\endlastfoot
	%%% CaseA=sim3
	%%% A1:n=100 ok
	\multirow{3}{*}{1a}  
	 & {LASSO} & 24 & 0 & 2 & 0 & 2 & 0 & 0 & 0 & 0 & 0   \\ \cline{2-12}
	 & {SCAD} & 24 & 0 & 2 & 0 & 2 & 0 & 0 & 0 & 0 & 2   \\ \cline{2-12}
	 & {MCP} & 24 & 0 & 3 & 0 & 2 & 0 & 0 & 0 & 0 & 0  \\ \hline\hline
	%%% A2:n=1000 ok
	\multirow{3}{*}{1b} 
	 & {LASSO} & 16 & 0 & 6 & 0 & 5 & 0 & 0 & 0 & 0 & 1   \\ \cline{2-12}
	 & {SCAD} & 16 & 0 & 6 & 0 & 5 & 0 & 0 & 0 & 0 & 2   \\ \cline{2-12}
	 & {MCP} & 17 & 0 & 4 & 0 & 3 & 0 & 0 & 0 & 0 & 1  \\ \hline\hline
	%
	%
	%%% CaseA=sim3
	%%% A1:n=100 ok
	\multirow{3}{*}{2a}  
	 & {LASSO} & 47 & 17 & 14 & 13 & 15 & 0 & 0 & 0 & 0 & 9   \\ \cline{2-12}
	 & {SCAD} & 45 & 17 & 13 & 13 & 12 & 0 & 0 & 0 & 0 & 13   \\ \cline{2-12}
	 & {MCP} & 44 & 15 & 15 & 11 & 13 & 0 & 0 & 0 & 0 & 6  \\ \hline\hline
	%%% A2:n=1000 ok
	\multirow{3}{*}{2b} 
	 & {LASSO} & 17 & 0 & 4 & 0 & 4 & 0 & 0 & 0 & 0 & 2   \\ \cline{2-12}
	 & {SCAD} & 17 & 0 & 4 & 0 & 4 & 0 & 0 & 0 & 0 & 2   \\ \cline{2-12}
	 & {MCP} & 17 & 0 & 4 & 0 & 3 & 0 & 0 & 0 & 0 & 1  \\ \hline\hline
	%
	%
	%%% CaseA=sim3
	%%% A1:n=100 ok
	\multirow{3}{*}{3a}  
	 & {LASSO} & 636 & 608 & 46 & 619 & 81 & 0 & 0 & 0 & 0 & 51   \\ \cline{2-12}
	 & {SCAD} & 637 & 608 & 271 & 618 & 299 & 0 & 0 & 0 & 0 & 201   \\ \cline{2-12}
	 & {MCP} & 639 & 611 & 343 & 621 & 385 & 0 & 0 & 0 & 0 & 285  \\ \hline\hline
	%%% A2:n=1000 ok
	\multirow{3}{*}{3b} 
	 & {LASSO} & 142 & 118 & 11 & 118 & 13 & 0 & 0 & 0 & 0 & 16   \\ \cline{2-12}
	 & {SCAD} & 142 & 118 & 24 & 118 & 25 & 0 & 0 & 0 & 0 & 16   \\ \cline{2-12}
	 & {MCP} & 143 & 119 & 34 & 119 & 39 & 0 & 0 & 0 & 0 & 27  \\ \hline\hline
	%
	%
	%%% CaseA=sim3
	%%% A1:n=100 ok
	\multirow{3}{*}{4a}  
	 & {LASSO} & 930 & 891 & 51 & 903 & 97 & 0 & 0 & 0 & 0 & 52   \\ \cline{2-12}
	 & {SCAD} & 929 & 891 & 676 & 903 & 786 & 0 & 0 & 0 & 0 & 723   \\ \cline{2-12}
	 & {MCP} & 930 & 892 & 696 & 904 & 789 & 0 & 0 & 0 & 0 & 783  \\ \hline\hline
	%%% A2:n=1000 ok
	\multirow{3}{*}{4b} 
	 & {LASSO} & 772 & 759 & 22 & 759 & 27 & 0 & 0 & 0 & 0 & 29   \\ \cline{2-12}
	 & {SCAD} & 771 & 758 & 427 & 758 & 476 & 0 & 0 & 0 & 0 & 382   \\ \cline{2-12}
	 & {MCP} & 771 & 758 & 482 & 758 & 531 & 0 & 0 & 0 & 0 & 472  \\ \hline\hline
	%
	%
	%%% CaseA=sim3
	%%% A1:n=100 ok
	\multirow{3}{*}{5a}  
	 & {LASSO} & 0 & - & 0 & - & 0 & - & 0 & - & 0 & 0   \\ \cline{2-12}
	 & {SCAD} & 0 & - & 0 & - & 0 & - & 0 & - & 0 & 0   \\ \cline{2-12}
	 & {MCP} & 0 & - & 0 & - & 0 & - & 0 & - & 0 & 0  \\ \hline\hline
	%%% A2:n=1000 ok
	\multirow{3}{*}{5b} 
	 & {LASSO} & 0 & 0 & 0 & 0 & 0 & 0 & 0 & 0 & 0 & 0   \\ \cline{2-12}
	 & {SCAD} & 0 & 0 & 0 & 0 & 0 & 0 & 0 & 0 & 0 & 0   \\ \cline{2-12}
	 & {MCP} & 0 & 0 & 0 & 0 & 0 & 0 & 0 & 0 & 0 & 0  \\ \hline\hline
	%
	%
	%%% CaseA=sim3
	%%% A1:n=100 ok
	\multirow{3}{*}{6a}  
	 & {LASSO} & 0 & - & 0 & - & 0 & - & 0 & - & 0 & 0   \\ \cline{2-12}
	 & {SCAD} & 0 & - & 0 & - & 0 & - & 0 & - & 0 & 0   \\ \cline{2-12}
	 & {MCP} & 0 & - & 0 & - & 0 & - & 0 & - & 0 & 0  \\ \hline\hline
	%%% A2:n=1000 ok
	\multirow{3}{*}{6b} 
	 & {LASSO} & 0 & 0 & 0 & 0 & 0 & 0 & 0 & 0 & 0 & 0   \\ \cline{2-12}
	 & {SCAD} & 0 & 0 & 0 & 0 & 0 & 0 & 0 & 0 & 0 & 0   \\ \cline{2-12}
	 & {MCP} & 0 & 0 & 0 & 0 & 0 & 0 & 0 & 0 & 0 & 0  \\ \hline\hline
	%
	%
	%%% CaseA=sim3
	%%% A1:n=100 ok
	\multirow{3}{*}{7a}  
	 & {LASSO} & 3 & - & 0 & - & 0 & - & 0 & - & 0 & 0   \\ \cline{2-12}
	 & {SCAD} & 154 & - & 83 & - & 117 & - & 1 & - & 1 & 64   \\ \cline{2-12}
	 & {MCP} & 222 & - & 75 & - & 139 & - & 1 & - & 1 & 114  \\ \hline\hline
	%%% A2:n=1000 ok
	\multirow{3}{*}{7b} 
	 & {LASSO} & 3 & 3 & 0 & 3 & 0 & 0 & 0 & 0 & 0 & 0   \\ \cline{2-12}
	 & {SCAD} & 3 & 3 & 0 & 3 & 0 & 0 & 0 & 0 & 0 & 0   \\ \cline{2-12}
	 & {MCP} & 4 & 4 & 0 & 4 & 0 & 0 & 0 & 0 & 0 & 0  \\ \hline\hline
	%
	%
	%%% CaseA=sim3
	%%% A1:n=100 ok
	\multirow{3}{*}{8a}  
	 & {LASSO} & 42 & - & 9 & - & 9 & - & 9 & - & 9 & 9   \\ \cline{2-12}
	 & {SCAD} & 818 & - & 691 & - & 753 & - & 563 & - & 563 & 721   \\ \cline{2-12}
	 & {MCP} & 850 & - & 671 & - & 736 & - & 563 & - & 563 & 778  \\ \hline\hline
	%%% A2:n=1000 ok
	\multirow{3}{*}{8b} 
	 & {LASSO} & 556 & 556 & 0 & 556 & 0 & 0 & 0 & 0 & 0 & 0   \\ \cline{2-12}
	 & {SCAD} & 558 & 558 & 205 & 558 & 264 & 0 & 0 & 0 & 0 & 219   \\ \cline{2-12}
	 & {MCP} & 560 & 560 & 239 & 560 & 309 & 0 & 0 & 0 & 0 & 300  \\ \hline\hline
	%
	%
%\clearpage
	%
	%
	%%% CaseA=sim3
	%%% A1:n=100 ok
	\multirow{3}{*}{9a}  
	 & {LASSO} & 2 & 0 & 0 & 0 & 0 & 0 & 0 & 0 & 0 & 0   \\ \cline{2-12}
	 & {SCAD} & 2 & 0 & 0 & 0 & 0 & 0 & 0 & 0 & 0 & 0   \\ \cline{2-12}
	 & {MCP} & 2 & 0 & 0 & 0 & 0 & 0 & 0 & 0 & 0 & 0  \\ \hline\hline
	%%% A2:n=1000 ok
	\multirow{3}{*}{9b} 
	 & {LASSO} & 3 & 0 & 1 & 0 & 0 & 0 & 0 & 0 & 0 & 0   \\ \cline{2-12}
	 & {SCAD} & 3 & 0 & 1 & 0 & 0 & 0 & 0 & 0 & 0 & 0   \\ \cline{2-12}
	 & {MCP} & 3 & 0 & 1 & 0 & 0 & 0 & 0 & 0 & 0 & 0  \\ \hline\hline
	%
	%
\clearpage
	%%% CaseA=sim3
	%%% A1:n=100 ok
	\multirow{3}{*}{10a}  
	 & {LASSO} & 19 & 9 & 5 & 7 & 5 & 0 & 0 & 0 & 0 & 2   \\ \cline{2-12}
	 & {SCAD} & 20 & 9 & 7 & 7 & 4 & 0 & 0 & 0 & 0 & 3   \\ \cline{2-12}
	 & {MCP} & 21 & 10 & 6 & 8 & 2 & 0 & 0 & 0 & 0 & 4  \\ \hline\hline
	%%% A2:n=1000 ok
	\multirow{3}{*}{10b} 
	 & {LASSO} & 2 & 0 & 0 & 0 & 0 & 0 & 0 & 0 & 0 & 0   \\ \cline{2-12}
	 & {SCAD} & 3 & 0 & 0 & 0 & 0 & 0 & 0 & 0 & 0 & 0   \\ \cline{2-12}
	 & {MCP} & 3 & 0 & 0 & 0 & 0 & 0 & 0 & 0 & 0 & 0  \\ \hline\hline
	%
	%
	%%% CaseA=sim3
	%%% A1:n=100 ok
	\multirow{3}{*}{11a}  
	 & {LASSO} & 570 & 528 & 17 & 553 & 44 & 0 & 0 & 0 & 0 & 14   \\ \cline{2-12}
	 & {SCAD} & 569 & 531 & 248 & 554 & 282 & 0 & 0 & 0 & 0 & 192   \\ \cline{2-12}
	 & {MCP} & 579 & 541 & 298 & 564 & 351 & 0 & 0 & 0 & 0 & 270  \\ \hline\hline
	%%% A2:n=1000 ok
	\multirow{3}{*}{11b} 
	 & {LASSO} & 85 & 82 & 0 & 82 & 3 & 0 & 0 & 0 & 0 & 4   \\ \cline{2-12}
	 & {SCAD} & 87 & 84 & 15 & 84 & 15 & 0 & 0 & 0 & 0 & 8   \\ \cline{2-12}
	 & {MCP} & 84 & 81 & 21 & 81 & 21 & 0 & 0 & 0 & 0 & 14  \\ \hline\hline
	%
	%
	%%% CaseA=sim3
	%%% A1:n=100 ok
	\multirow{3}{*}{12a}  
	 & {LASSO} & 922 & 852 & 21 & 881 & 47 & 0 & 0 & 0 & 0 & 14   \\ \cline{2-12}
	 & {SCAD} & 920 & 861 & 649 & 890 & 758 & 0 & 0 & 0 & 0 & 720   \\ \cline{2-12}
	 & {MCP} & 923 & 862 & 640 & 892 & 769 & 0 & 0 & 0 & 0 & 783  \\ \hline\hline
	%%% A2:n=1000 ok
	\multirow{3}{*}{12b} 
	 & {LASSO} & 746 & 743 & 6 & 744 & 11 & 0 & 0 & 0 & 0 & 16   \\ \cline{2-12}
	 & {SCAD} & 743 & 741 & 405 & 741 & 458 & 0 & 0 & 0 & 0 & 394   \\ \cline{2-12}
	 & {MCP} & 744 & 743 & 446 & 743 & 501 & 0 & 0 & 0 & 0 & 461  \\ \hline\hline
	%
	%
	%%% CaseA=sim3
	%%% A1:n=100 ok
	\multirow{3}{*}{13a}  
	 & {LASSO} & 0 & - & 0 & - & 0 & - & 0 & - & 0 & 0   \\ \cline{2-12}
	 & {SCAD} & 0 & - & 0 & - & 0 & - & 0 & - & 0 & 0   \\ \cline{2-12}
	 & {MCP} & 0 & - & 0 & - & 0 & - & 0 & - & 0 & 0  \\ \hline\hline
	%%% A2:n=1000 ok
	\multirow{3}{*}{13b} 
	 & {LASSO} & 0 & 0 & 0 & 0 & 0 & 0 & 0 & 0 & 0 & 0   \\ \cline{2-12}
	 & {SCAD} & 0 & 0 & 0 & 0 & 0 & 0 & 0 & 0 & 0 & 0   \\ \cline{2-12}
	 & {MCP} & 0 & 0 & 0 & 0 & 0 & 0 & 0 & 0 & 0 & 0  \\ \hline\hline
	%
	%
	%%% CaseA=sim3
	%%% A1:n=100 ok
	\multirow{3}{*}{14a}  
	 & {LASSO} & 0 & - & 0 & - & 0 & - & 0 & - & 0 & 0   \\ \cline{2-12}
	 & {SCAD} & 0 & - & 0 & - & 0 & - & 0 & - & 0 & 0   \\ \cline{2-12}
	 & {MCP} & 0 & - & 0 & - & 0 & - & 0 & - & 0 & 0  \\ \hline\hline
	%%% A2:n=1000 ok
	\multirow{3}{*}{14b} 
	 & {LASSO} & 0 & 0 & 0 & 0 & 0 & 0 & 0 & 0 & 0 & 0   \\ \cline{2-12}
	 & {SCAD} & 0 & 0 & 0 & 0 & 0 & 0 & 0 & 0 & 0 & 0   \\ \cline{2-12}
	 & {MCP} & 0 & 0 & 0 & 0 & 0 & 0 & 0 & 0 & 0 & 0  \\ \hline\hline
	%
	%
	%%% CaseA=sim3
	%%% A1:n=100 ok
	\multirow{3}{*}{15a}  
	 & {LASSO} & 0 & - & 0 & - & 0 & - & 0 & - & 0 & 0   \\ \cline{2-12}
	 & {SCAD} & 55 & - & 46 & - & 53 & - & 23 & - & 23 & 20   \\ \cline{2-12}
	 & {MCP} & 75 & - & 40 & - & 58 & - & 26 & - & 26 & 27  \\ \hline\hline
	%%% A2:n=1000 ok
	\multirow{3}{*}{15b} 
	 & {LASSO} & 1 & 1 & 0 & 1 & 0 & 0 & 0 & 0 & 0 & 0   \\ \cline{2-12}
	 & {SCAD} & 2 & 2 & 0 & 2 & 0 & 0 & 0 & 0 & 0 & 0   \\ \cline{2-12}
	 & {MCP} & 3 & 3 & 0 & 3 & 0 & 0 & 0 & 0 & 0 & 0  \\ \hline\hline
	%
	%
	%%% CaseA=sim3
	%%% A1:n=100 ok
	\multirow{3}{*}{16a}  
	 & {LASSO} & 0 & - & 0 & - & 0 & - & 0 & - & 0 & 0   \\ \cline{2-12}
	 & {SCAD} & 622 & - & 598 & - & 612 & - & 558 & - & 558 & 498   \\ \cline{2-12}
	 & {MCP} & 695 & - & 637 & - & 652 & - & 608 & - & 608 & 587  \\ \hline\hline
	%%% A2:n=1000 ok
	\multirow{3}{*}{16b} 
	 & {LASSO} & 522 & 513 & 0 & 514 & 0 & 0 & 0 & 0 & 0 & 0   \\ \cline{2-12}
	 & {SCAD} & 529 & 525 & 196 & 526 & 274 & 0 & 0 & 0 & 0 & 231   \\ \cline{2-12}
	 & {MCP} & 545 & 543 & 228 & 544 & 311 & 0 & 0 & 0 & 0 & 295  \\ \hline\hline
	%
	%
	%
	%
	%%% CaseA=sim3
	%%% A1:n=100 ok
	\multirow{3}{*}{17a}  
	 & {LASSO} & 4 & 0 & 0 & 0 & 0 & 0 & 0 & 0 & 0 & 0   \\ \cline{2-12}
	 & {SCAD} & 4 & 0 & 0 & 0 & 0 & 0 & 0 & 0 & 0 & 0   \\ \cline{2-12}
	 & {MCP} & 5 & 0 & 0 & 0 & 0 & 0 & 0 & 0 & 0 & 0  \\ \hline\hline
	%%% A2:n=1000 ok
	\multirow{3}{*}{17b} 
	 & {LASSO} & 6 & 0 & 0 & 0 & 0 & 0 & 0 & 0 & 0 & 0   \\ \cline{2-12}
	 & {SCAD} & 6 & 0 & 0 & 0 & 0 & 0 & 0 & 0 & 0 & 0   \\ \cline{2-12}
	 & {MCP} & 5 & 0 & 0 & 0 & 0 & 0 & 0 & 0 & 0 & 0  \\ \hline\hline
	%
	%
	%%% CaseA=sim3
	%%% A1:n=100 ok
	\multirow{3}{*}{18a}  
	 & {LASSO} & 12 & 3 & 0 & 4 & 0 & 0 & 0 & 0 & 0 & 1   \\ \cline{2-12}
	 & {SCAD} & 11 & 3 & 0 & 4 & 0 & 0 & 0 & 0 & 0 & 0   \\ \cline{2-12}
	 & {MCP} & 13 & 4 & 0 & 5 & 2 & 0 & 0 & 0 & 0 & 2  \\ \hline\hline
	%%% A2:n=1000 ok
	\multirow{3}{*}{18b} 
	 & {LASSO} & 6 & 0 & 0 & 0 & 0 & 0 & 0 & 0 & 0 & 0   \\ \cline{2-12}
	 & {SCAD} & 5 & 0 & 0 & 0 & 0 & 0 & 0 & 0 & 0 & 0   \\ \cline{2-12}
	 & {MCP} & 5 & 0 & 0 & 0 & 0 & 0 & 0 & 0 & 0 & 0  \\ \hline\hline
	%
	%
	%%% CaseA=sim3
	%%% A1:n=100 ok
	\multirow{3}{*}{19a}  
	 & {LASSO} & 548 & 490 & 21 & 519 & 38 & 0 & 0 & 0 & 0 & 10   \\ \cline{2-12}
	 & {SCAD} & 557 & 500 & 247 & 525 & 292 & 0 & 0 & 0 & 0 & 221   \\ \cline{2-12}
	 & {MCP} & 565 & 511 & 293 & 537 & 357 & 0 & 0 & 0 & 0 & 284  \\ \hline\hline
	%%% A2:n=1000 ok
	\multirow{3}{*}{19b} 
	 & {LASSO} & 95 & 91 & 4 & 92 & 7 & 0 & 0 & 0 & 0 & 5   \\ \cline{2-12}
	 & {SCAD} & 94 & 88 & 7 & 89 & 9 & 0 & 0 & 0 & 0 & 11   \\ \cline{2-12}
	 & {MCP} & 95 & 89 & 15 & 90 & 17 & 0 & 0 & 0 & 0 & 14  \\ \hline\hline
	%
	%
\clearpage
	%%% CaseA=sim3
	%%% A1:n=100 ok
	\multirow{3}{*}{20a}  
	 & {LASSO} & 921 & 815 & 26 & 864 & 46 & 0 & 0 & 0 & 0 & 14   \\ \cline{2-12}
	 & {SCAD} & 918 & 827 & 629 & 866 & 752 & 0 & 0 & 0 & 0 & 720   \\ \cline{2-12}
	 & {MCP} & 922 & 833 & 621 & 871 & 757 & 0 & 0 & 0 & 0 & 776  \\ \hline\hline
	%%% A2:n=1000 ok
	\multirow{3}{*}{20b} 
	 & {LASSO} & 745 & 728 & 11 & 734 & 14 & 0 & 0 & 0 & 0 & 13   \\ \cline{2-12}
	 & {SCAD} & 743 & 728 & 384 & 732 & 471 & 0 & 0 & 0 & 0 & 429   \\ \cline{2-12}
	 & {MCP} & 745 & 730 & 423 & 734 & 518 & 0 & 0 & 0 & 0 & 480  \\ \hline\hline
	%
	%
	%%% CaseA=sim3
	%%% A1:n=100 ok
	\multirow{3}{*}{21a}  
	 & {LASSO} & 0 & - & 0 & - & 0 & - & 0 & - & 0 & 0   \\ \cline{2-12}
	 & {SCAD} & 0 & - & 0 & - & 0 & - & 0 & - & 0 & 0   \\ \cline{2-12}
	 & {MCP} & 0 & - & 0 & - & 0 & - & 0 & - & 0 & 0  \\ \hline\hline
	%%% A2:n=1000 ok
	\multirow{3}{*}{21b} 
	 & {LASSO} & 0 & 0 & 0 & 0 & 0 & 0 & 0 & 0 & 0 & 0   \\ \cline{2-12}
	 & {SCAD} & 0 & 0 & 0 & 0 & 0 & 0 & 0 & 0 & 0 & 0   \\ \cline{2-12}
	 & {MCP} & 0 & 0 & 0 & 0 & 0 & 0 & 0 & 0 & 0 & 0  \\ \hline\hline
	%
	%
	%%% CaseA=sim3
	%%% A1:n=100 ok
	\multirow{3}{*}{22a}  
	 & {LASSO} & 0 & - & 0 & - & 0 & - & 0 & - & 0 & 0   \\ \cline{2-12}
	 & {SCAD} & 0 & - & 0 & - & 0 & - & 0 & - & 0 & 0   \\ \cline{2-12}
	 & {MCP} & 0 & - & 0 & - & 0 & - & 0 & - & 0 & 0  \\ \hline\hline
	%%% A2:n=1000 ok
	\multirow{3}{*}{22b} 
	 & {LASSO} & 0 & 0 & 0 & 0 & 0 & 0 & 0 & 0 & 0 & 0   \\ \cline{2-12}
	 & {SCAD} & 0 & 0 & 0 & 0 & 0 & 0 & 0 & 0 & 0 & 0   \\ \cline{2-12}
	 & {MCP} & 0 & 0 & 0 & 0 & 0 & 0 & 0 & 0 & 0 & 0  \\ \hline\hline
	%
	%
	%%% CaseA=sim3
	%%% A1:n=100 ok
	\multirow{3}{*}{23a}  
	 & {LASSO} & 0 & - & 0 & - & 0 & - & 0 & - & 0 & 0   \\ \cline{2-12}
	 & {SCAD} & 0 & - & 0 & - & 0 & - & 0 & - & 0 & 0   \\ \cline{2-12}
	 & {MCP} & 0 & - & 0 & - & 0 & - & 0 & - & 0 & 0  \\ \hline\hline
	%%% A2:n=1000 ok
	\multirow{3}{*}{23b} 
	 & {LASSO} & 0 & 0 & 0 & 0 & 0 & 0 & 0 & 0 & 0 & 0   \\ \cline{2-12}
	 & {SCAD} & 0 & 0 & 0 & 0 & 0 & 0 & 0 & 0 & 0 & 0   \\ \cline{2-12}
	 & {MCP} & 1 & 1 & 0 & 1 & 0 & 0 & 0 & 0 & 0 & 0  \\ \hline\hline
	%
	%
	%%% CaseA=sim3
	%%% A1:n=100 ok
	\multirow{3}{*}{24a}  
	 & {LASSO} & 0 & - & 0 & - & 0 & - & 0 & - & 0 & 0   \\ \cline{2-12}
	 & {SCAD} & 1 & - & 1 & - & 1 & - & 1 & - & 1 & 0   \\ \cline{2-12}
	 & {MCP} & 3 & - & 3 & - & 3 & - & 3 & - & 3 & 0  \\ \hline\hline
	%%% A2:n=1000 ok
	\multirow{3}{*}{24b} 
	 & {LASSO} & 493 & 464 & 0 & 474 & 0 & 0 & 0 & 0 & 0 & 0   \\ \cline{2-12}
	 & {SCAD} & 510 & 489 & 172 & 498 & 272 & 0 & 0 & 0 & 0 & 224   \\ \cline{2-12}
	 & {MCP} & 536 & 510 & 195 & 518 & 300 & 0 & 0 & 0 & 0 & 295  \\ \hline\hline
	%
	%
	%
	%
		%%% CaseA=sim3
	%%% A1:n=100 ok
	\multirow{3}{*}{25a}  
	 & {LASSO} & 20 & 0 & 0 & 0 & 0 & 1 & 0 & 3 & 0 & 0   \\ \cline{2-12}
	 & {SCAD} & 20 & 0 & 0 & 0 & 0 & 0 & 1 & 3 & 2 & 0   \\ \cline{2-12}
	 & {MCP} & 20 & 0 & 0 & 0 & 0 & 0 & 1 & 3 & 2 & 0  \\ \hline\hline
	%%% A2:n=1000 ok
	\multirow{3}{*}{25b} 
	 & {LASSO} & 14 & 0 & 0 & 0 & 0 & 0 & 0 & 0 & 0 & 0   \\ \cline{2-12}
	 & {SCAD} & 13 & 0 & 0 & 0 & 0 & 0 & 0 & 0 & 0 & 0   \\ \cline{2-12}
	 & {MCP} & 13 & 0 & 0 & 0 & 0 & 0 & 0 & 0 & 0 & 0  \\ \hline\hline
	%
	%
	%%% CaseA=sim3
	%%% A1:n=100 ok
	\multirow{3}{*}{26a}  
	 & {LASSO} & 32 & 6 & 2 & 4 & 3 & 0 & 0 & 3 & 0 & 4   \\ \cline{2-12}
	 & {SCAD} & 32 & 4 & 3 & 3 & 2 & 0 & 0 & 3 & 2 & 0   \\ \cline{2-12}
	 & {MCP} & 29 & 5 & 3 & 4 & 4 & 0 & 0 & 3 & 2 & 0  \\ \hline\hline
	%%% A2:n=1000 ok
	\multirow{3}{*}{26b} 
	 & {LASSO} & 17 & 0 & 0 & 0 & 0 & 0 & 0 & 0 & 0 & 0   \\ \cline{2-12}
	 & {SCAD} & 15 & 0 & 0 & 0 & 0 & 0 & 0 & 0 & 0 & 0   \\ \cline{2-12}
	 & {MCP} & 15 & 0 & 0 & 0 & 0 & 0 & 0 & 0 & 0 & 0  \\ \hline\hline
	%
	%
	%%% CaseA=sim3
	%%% A1:n=100 ok
	\multirow{3}{*}{27a}  
	 & {LASSO} & 582 & 502 & 52 & 545 & 79 & 1 & 0 & 5 & 0 & 39   \\ \cline{2-12}
	 & {SCAD} & 581 & 498 & 298 & 535 & 360 & 1 & 2 & 5 & 5 & 288   \\ \cline{2-12}
	 & {MCP} & 592 & 507 & 333 & 545 & 413 & 1 & 2 & 5 & 5 & 339  \\ \hline\hline
	%%% A2:n=1000 ok
	\multirow{3}{*}{27b} 
	 & {LASSO} & 132 & 103 & 11 & 106 & 15 & 0 & 0 & 0 & 0 & 16   \\ \cline{2-12}
	 & {SCAD} & 132 & 102 & 15 & 105 & 17 & 0 & 0 & 0 & 0 & 19   \\ \cline{2-12}
	 & {MCP} & 132 & 102 & 24 & 105 & 27 & 0 & 0 & 0 & 0 & 22  \\ \hline\hline
	%
	%
	%%% CaseA=sim3
	%%% A1:n=100 ok
	\multirow{3}{*}{28a}  
	 & {LASSO} & 924 & 780 & 72 & 854 & 108 & 8 & 8 & 9 & 8 & 41   \\ \cline{2-12}
	 & {SCAD} & 925 & 777 & 594 & 846 & 753 & 8 & 8 & 8 & 9 & 741   \\ \cline{2-12}
	 & {MCP} & 926 & 778 & 597 & 847 & 757 & 8 & 8 & 8 & 9 & 786  \\ \hline\hline
	%%% A2:n=1000 ok
	\multirow{3}{*}{28b} 
	 & {LASSO} & 758 & 721 & 33 & 732 & 39 & 0 & 0 & 0 & 0 & 19   \\ \cline{2-12}
	 & {SCAD} & 759 & 720 & 404 & 730 & 500 & 0 & 0 & 0 & 0 & 462   \\ \cline{2-12}
	 & {MCP} & 761 & 721 & 433 & 731 & 536 & 0 & 0 & 0 & 0 & 519  \\ \hline\hline
	%
	%
	%%% CaseA=sim3
	%%% A1:n=100 ok
	\multirow{3}{*}{29a}  
	 & {LASSO} & 0 & - & 0 & - & 0 & - & 0 & - & 0 & 0   \\ \cline{2-12}
	 & {SCAD} & 0 & - & 0 & - & 0 & - & 0 & - & 0 & 0   \\ \cline{2-12}
	 & {MCP} & 0 & - & 0 & - & 0 & - & 0 & - & 0 & 0  \\ \hline\hline
	%%% A2:n=1000 ok
	\multirow{3}{*}{29b} 
	 & {LASSO} & 0 & 0 & 0 & 0 & 0 & 0 & 0 & 0 & 0 & 0   \\ \cline{2-12}
	 & {SCAD} & 0 & 0 & 0 & 0 & 0 & 0 & 0 & 0 & 0 & 0   \\ \cline{2-12}
	 & {MCP} & 0 & 0 & 0 & 0 & 0 & 0 & 0 & 0 & 0 & 0  \\ \hline\hline
	%
	%
\clearpage
	%%% CaseA=sim3
	%%% A1:n=100 ok
	\multirow{3}{*}{30a}  
	 & {LASSO} & 0 & - & 0 & - & 0 & - & 0 & - & 0 & 0   \\ \cline{2-12}
	 & {SCAD} & 0 & - & 0 & - & 0 & - & 0 & - & 0 & 0   \\ \cline{2-12}
	 & {MCP} & 0 & - & 0 & - & 0 & - & 0 & - & 0 & 0  \\ \hline\hline
	%%% A2:n=1000 ok
	\multirow{3}{*}{30b} 
	 & {LASSO} & 0 & 0 & 0 & 0 & 0 & 0 & 0 & 0 & 0 & 0   \\ \cline{2-12}
	 & {SCAD} & 0 & 0 & 0 & 0 & 0 & 0 & 0 & 0 & 0 & 0   \\ \cline{2-12}
	 & {MCP} & 0 & 0 & 0 & 0 & 0 & 0 & 0 & 0 & 0 & 0  \\ \hline\hline
	%
	%
	%%% CaseA=sim3
	%%% A1:n=100 ok
	\multirow{3}{*}{31a}  
	 & {LASSO} & 0 & - & 0 & - & 0 & - & 0 & - & 0 & 0   \\ \cline{2-12}
	 & {SCAD} & 0 & - & 0 & - & 0 & - & 0 & - & 0 & 0   \\ \cline{2-12}
	 & {MCP} & 0 & - & 0 & - & 0 & - & 0 & - & 0 & 0  \\ \hline\hline
	%%% A2:n=1000 ok
	\multirow{3}{*}{31b} 
	 & {LASSO} & 0 & 0 & 0 & 0 & 0 & 0 & 0 & 0 & 0 & 0   \\ \cline{2-12}
	 & {SCAD} & 0 & 0 & 0 & 0 & 0 & 0 & 0 & 0 & 0 & 0   \\ \cline{2-12}
	 & {MCP} & 1 & 1 & 0 & 1 & 0 & 0 & 0 & 0 & 0 & 0  \\ \hline\hline
	%
	%
	%%% CaseA=sim3
	%%% A1:n=100 ok
	\multirow{3}{*}{32a}  
	 & {LASSO} & 0 & - & 0 & - & 0 & - & 0 & - & 0 & 0   \\ \cline{2-12}
	 & {SCAD} & 0 & - & 0 & - & 0 & - & 0 & - & 0 & 0   \\ \cline{2-12}
	 & {MCP} & 0 & - & 0 & - & 0 & - & 0 & - & 0 & 0  \\ \hline\hline
	%%% A2:n=1000 ok
	\multirow{3}{*}{32b} 
	 & {LASSO} & 477 & 391 & 0 & 422 & 0 & 0 & 0 & 0 & 0 & 0   \\ \cline{2-12}
	 & {SCAD} & 513 & 462 & 195 & 472 & 299 & 0 & 0 & 0 & 0 & 262   \\ \cline{2-12}
	 & {MCP} & 551 & 504 & 220 & 513 & 319 & 0 & 0 & 0 & 0 & 322  \\ \hline
	%
	%
    %\end{tabular}
  %\end{center}
%}
\end{longtable}
%\end{table*}
%\end{sidewaystable}
} %end of scriptsize


\clearpage

%%%%%%%%%%%%%%%%%%%%%%%%%%%%% q=2.5, model selection #############################
{\scriptsize
%\begin{sidewaystable}%[htb]
%\begin{table*}%[htb]
\begin{longtable}{|c|c|r|rrrrrrrrr|}%[htb]
%{ 
  %\begin{center}
    \caption{
    The results on model selection for $q=2.5$.
	}
   \label{tab:q5b2model} \\
%\scriptsize
%    \begin{tabular}{|c|c|rrrrrrrrr|} %\hline
	\hline
	Case & Method & Seq & AIC1 & AIC2 & BIC1 & BIC2 & $L_q$-A1 & $L_q$-A2 & $L_q$-B1 & $L_q$-B2 & CV \\ \hline\hline
	\endfirsthead
	%
	\hline
	Case & Method & Seq & AIC1 & AIC2 & BIC1 & BIC2 & $L_q$-A1 & $L_q$-A2 & $L_q$-B1 & $L_q$-B2 & CV \\ \hline
	\endhead
	%
	\hline 
	\endfoot
	%
	\hline 
	\endlastfoot
	%%% CaseA=sim3
	%%% A1:n=100 ok
	\multirow{3}{*}{1a}  
	 & {LASSO} & 25 & 1 & 8 & 0 & 8 & 0 & 0 & 0 & 0 & 0   \\ \cline{2-12}
	 & {SCAD} & 25 & 1 & 8 & 0 & 8 & 0 & 0 & 0 & 0 & 0   \\ \cline{2-12}
	 & {MCP} & 25 & 1 & 6 & 0 & 6 & 0 & 0 & 0 & 0 & 0  \\ \hline\hline
	%%% A2:n=1000 ok
	\multirow{3}{*}{1b} 
	 & {LASSO} & 20 & 1 & 7 & 1 & 8 & 0 & 0 & 0 & 0 & 1   \\ \cline{2-12}
	 & {SCAD} & 20 & 1 & 8 & 1 & 9 & 0 & 0 & 0 & 0 & 0   \\ \cline{2-12}
	 & {MCP} & 21 & 1 & 12 & 1 & 11 & 0 & 0 & 0 & 0 & 0  \\ \hline\hline
	%
	%
	%%% CaseA=sim3
	%%% A1:n=100 ok
	\multirow{3}{*}{2a}  
	 & {LASSO} & 25 & 1 & 7 & 0 & 7 & 0 & 0 & 0 & 0 & 0   \\ \cline{2-12}
	 & {SCAD} & 25 & 1 & 7 & 0 & 7 & 0 & 0 & 0 & 0 & 0   \\ \cline{2-12}
	 & {MCP} & 25 & 1 & 6 & 0 & 6 & 0 & 0 & 0 & 0 & 0  \\ \hline\hline
	%%% A2:n=1000 ok
	\multirow{3}{*}{2b} 
	 & {LASSO} & 20 & 1 & 7 & 1 & 8 & 0 & 0 & 0 & 0 & 1   \\ \cline{2-12}
	 & {SCAD} & 20 & 1 & 8 & 1 & 9 & 0 & 0 & 0 & 0 & 0   \\ \cline{2-12}
	 & {MCP} & 21 & 1 & 12 & 1 & 11 & 0 & 0 & 0 & 0 & 0  \\ \hline\hline
	%
	%
	%%% CaseA=sim3
	%%% A1:n=100 ok
	\multirow{3}{*}{3a}  
	 & {LASSO} & 25 & 1 & 7 & 0 & 7 & 0 & 0 & 0 & 0 & 0   \\ \cline{2-12}
	 & {SCAD} & 25 & 1 & 7 & 0 & 7 & 0 & 0 & 0 & 0 & 0   \\ \cline{2-12}
	 & {MCP} & 26 & 1 & 6 & 0 & 6 & 0 & 0 & 0 & 0 & 0  \\ \hline\hline
	%%% A2:n=1000 ok
	\multirow{3}{*}{3b} 
	 & {LASSO} & 20 & 1 & 7 & 1 & 8 & 0 & 0 & 0 & 0 & 1   \\ \cline{2-12}
	 & {SCAD} & 20 & 1 & 8 & 1 & 9 & 0 & 0 & 0 & 0 & 0   \\ \cline{2-12}
	 & {MCP} & 21 & 1 & 12 & 1 & 11 & 0 & 0 & 0 & 0 & 0  \\ \hline\hline
	%
	%
	%%% CaseA=sim3
	%%% A1:n=100 ok
	\multirow{3}{*}{4a}  
	 & {LASSO} & 32 & 10 & 7 & 9 & 7 & 0 & 0 & 0 & 0 & 3   \\ \cline{2-12}
	 & {SCAD} & 32 & 10 & 7 & 9 & 7 & 0 & 0 & 0 & 0 & 1   \\ \cline{2-12}
	 & {MCP} & 32 & 9 & 9 & 8 & 10 & 0 & 0 & 0 & 0 & 4  \\ \hline\hline
	%%% A2:n=1000 ok
	\multirow{3}{*}{4b} 
	 & {LASSO} & 20 & 1 & 7 & 1 & 8 & 0 & 0 & 0 & 0 & 1   \\ \cline{2-12}
	 & {SCAD} & 20 & 1 & 8 & 1 & 9 & 0 & 0 & 0 & 0 & 0   \\ \cline{2-12}
	 & {MCP} & 21 & 1 & 12 & 1 & 12 & 0 & 0 & 0 & 0 & 0  \\ \hline\hline
	%
	%
	%%% CaseA=sim3
	%%% A1:n=100 ok
	\multirow{3}{*}{5a}  
	 & {LASSO} & 0 & - & 0 & - & 0 & - & 0 & - & 0 & 0   \\ \cline{2-12}
	 & {SCAD} & 0 & - & 0 & - & 0 & - & 0 & - & 0 & 0   \\ \cline{2-12}
	 & {MCP} & 0 & - & 0 & - & 0 & - & 0 & - & 0 & 0  \\ \hline\hline
	%%% A2:n=1000 ok
	\multirow{3}{*}{5b} 
	 & {LASSO} & 0 & 0 & 0 & 0 & 0 & 0 & 0 & 0 & 0 & 0   \\ \cline{2-12}
	 & {SCAD} & 0 & 0 & 0 & 0 & 0 & 0 & 0 & 0 & 0 & 0   \\ \cline{2-12}
	 & {MCP} & 0 & 0 & 0 & 0 & 0 & 0 & 0 & 0 & 0 & 0  \\ \hline\hline
	%
	%
	%%% CaseA=sim3
	%%% A1:n=100 ok
	\multirow{3}{*}{6a}  
	 & {LASSO} & 0 & - & 0 & - & 0 & - & 0 & - & 0 & 0   \\ \cline{2-12}
	 & {SCAD} & 0 & - & 0 & - & 0 & - & 0 & - & 0 & 0   \\ \cline{2-12}
	 & {MCP} & 0 & - & 0 & - & 0 & - & 0 & - & 0 & 0  \\ \hline\hline
	%%% A2:n=1000 ok
	\multirow{3}{*}{6b} 
	 & {LASSO} & 0 & 0 & 0 & 0 & 0 & 0 & 0 & 0 & 0 & 0   \\ \cline{2-12}
	 & {SCAD} & 0 & 0 & 0 & 0 & 0 & 0 & 0 & 0 & 0 & 0   \\ \cline{2-12}
	 & {MCP} & 0 & 0 & 0 & 0 & 0 & 0 & 0 & 0 & 0 & 0  \\ \hline\hline
	%
	%
	%%% CaseA=sim3
	%%% A1:n=100 ok
	\multirow{3}{*}{7a}  
	 & {LASSO} & 0 & - & 0 & - & 0 & - & 0 & - & 0 & 0   \\ \cline{2-12}
	 & {SCAD} & 0 & - & 0 & - & 0 & - & 0 & - & 0 & 0   \\ \cline{2-12}
	 & {MCP} & 0 & - & 0 & - & 0 & - & 0 & - & 0 & 0  \\ \hline\hline
	%%% A2:n=1000 ok
	\multirow{3}{*}{7b} 
	 & {LASSO} & 0 & 0 & 0 & 0 & 0 & 0 & 0 & 0 & 0 & 0   \\ \cline{2-12}
	 & {SCAD} & 0 & 0 & 0 & 0 & 0 & 0 & 0 & 0 & 0 & 0   \\ \cline{2-12}
	 & {MCP} & 0 & 0 & 0 & 0 & 0 & 0 & 0 & 0 & 0 & 0  \\ \hline\hline
	%
	%
	%%% CaseA=sim3
	%%% A1:n=100 ok
	\multirow{3}{*}{8a}  
	 & {LASSO} & 0 & - & 0 & - & 0 & - & 0 & - & 0 & 0   \\ \cline{2-12}
	 & {SCAD} & 0 & - & 0 & - & 0 & - & 0 & - & 0 & 0   \\ \cline{2-12}
	 & {MCP} & 0 & - & 0 & - & 0 & - & 0 & - & 0 & 0  \\ \hline\hline
	%%% A2:n=1000 ok
	\multirow{3}{*}{8b} 
	 & {LASSO} & 0 & 0 & 0 & 0 & 0 & 0 & 0 & 0 & 0 & 0   \\ \cline{2-12}
	 & {SCAD} & 0 & 0 & 0 & 0 & 0 & 0 & 0 & 0 & 0 & 0   \\ \cline{2-12}
	 & {MCP} & 0 & 0 & 0 & 0 & 0 & 0 & 0 & 0 & 0 & 0  \\ \hline\hline
	%
	%
%\clearpage
	%
	%
	%%% CaseA=sim3
	%%% A1:n=100 ok
	\multirow{3}{*}{9a}  
	 & {LASSO} & 3 & 0 & 0 & 0 & 0 & 0 & 0 & 0 & 0 & 0   \\ \cline{2-12}
	 & {SCAD} & 3 & 0 & 0 & 0 & 0 & 0 & 0 & 0 & 0 & 0   \\ \cline{2-12}
	 & {MCP} & 3 & 0 & 0 & 0 & 0 & 0 & 0 & 0 & 0 & 0  \\ \hline\hline
	%%% A2:n=1000 ok
	\multirow{3}{*}{9b} 
	 & {LASSO} & 3 & 0 & 0 & 0 & 0 & 0 & 0 & 0 & 0 & 0   \\ \cline{2-12}
	 & {SCAD} & 3 & 0 & 0 & 0 & 0 & 0 & 0 & 0 & 0 & 0   \\ \cline{2-12}
	 & {MCP} & 3 & 0 & 0 & 0 & 0 & 0 & 0 & 0 & 0 & 0  \\ \hline\hline
	%
	%
\clearpage
	%%% CaseA=sim3
	%%% A1:n=100 ok
	\multirow{3}{*}{10a}  
	 & {LASSO} & 3 & 0 & 0 & 0 & 0 & 0 & 0 & 0 & 0 & 0   \\ \cline{2-12}
	 & {SCAD} & 3 & 0 & 0 & 0 & 0 & 0 & 0 & 0 & 0 & 0   \\ \cline{2-12}
	 & {MCP} & 3 & 0 & 0 & 0 & 0 & 0 & 0 & 0 & 0 & 0  \\ \hline\hline
	%%% A2:n=1000 ok
	\multirow{3}{*}{10b} 
	 & {LASSO} & 3 & 0 & 0 & 0 & 0 & 0 & 0 & 0 & 0 & 0   \\ \cline{2-12}
	 & {SCAD} & 3 & 0 & 0 & 0 & 0 & 0 & 0 & 0 & 0 & 0   \\ \cline{2-12}
	 & {MCP} & 3 & 0 & 0 & 0 & 0 & 0 & 0 & 0 & 0 & 0  \\ \hline\hline
	%
	%
	%%% CaseA=sim3
	%%% A1:n=100 ok
	\multirow{3}{*}{11a}  
	 & {LASSO} & 3 & 0 & 0 & 0 & 0 & 0 & 0 & 0 & 0 & 0   \\ \cline{2-12}
	 & {SCAD} & 3 & 0 & 0 & 0 & 0 & 0 & 0 & 0 & 0 & 0   \\ \cline{2-12}
	 & {MCP} & 3 & 0 & 0 & 0 & 0 & 0 & 0 & 0 & 0 & 0  \\ \hline\hline
	%%% A2:n=1000 ok
	\multirow{3}{*}{11b} 
	 & {LASSO} & 3 & 0 & 0 & 0 & 0 & 0 & 0 & 0 & 0 & 0   \\ \cline{2-12}
	 & {SCAD} & 3 & 0 & 0 & 0 & 0 & 0 & 0 & 0 & 0 & 0   \\ \cline{2-12}
	 & {MCP} & 3 & 0 & 0 & 0 & 0 & 0 & 0 & 0 & 0 & 0  \\ \hline\hline
	%
	%
	%%% CaseA=sim3
	%%% A1:n=100 ok
	\multirow{3}{*}{12a}  
	 & {LASSO} & 10 & 7 & 0 & 7 & 0 & 0 & 0 & 0 & 0 & 0   \\ \cline{2-12}
	 & {SCAD} & 10 & 7 & 1 & 7 & 1 & 0 & 0 & 0 & 0 & 0   \\ \cline{2-12}
	 & {MCP} & 11 & 7 & 1 & 7 & 2 & 0 & 0 & 0 & 0 & 0  \\ \hline\hline
	%%% A2:n=1000 ok
	\multirow{3}{*}{12b} 
	 & {LASSO} & 3 & 0 & 0 & 0 & 0 & 0 & 0 & 0 & 0 & 0   \\ \cline{2-12}
	 & {SCAD} & 3 & 0 & 0 & 0 & 0 & 0 & 0 & 0 & 0 & 0   \\ \cline{2-12}
	 & {MCP} & 3 & 0 & 0 & 0 & 0 & 0 & 0 & 0 & 0 & 0  \\ \hline\hline
	%
	%
	%%% CaseA=sim3
	%%% A1:n=100 ok
	\multirow{3}{*}{13a}  
	 & {LASSO} & 0 & - & 0 & - & 0 & - & 0 & - & 0 & 0   \\ \cline{2-12}
	 & {SCAD} & 0 & - & 0 & - & 0 & - & 0 & - & 0 & 0   \\ \cline{2-12}
	 & {MCP} & 0 & - & 0 & - & 0 & - & 0 & - & 0 & 0  \\ \hline\hline
	%%% A2:n=1000 ok
	\multirow{3}{*}{13b} 
	 & {LASSO} & 0 & 0 & 0 & 0 & 0 & 0 & 0 & 0 & 0 & 0   \\ \cline{2-12}
	 & {SCAD} & 0 & 0 & 0 & 0 & 0 & 0 & 0 & 0 & 0 & 0   \\ \cline{2-12}
	 & {MCP} & 0 & 0 & 0 & 0 & 0 & 0 & 0 & 0 & 0 & 0  \\ \hline\hline
	%
	%
	%%% CaseA=sim3
	%%% A1:n=100 ok
	\multirow{3}{*}{14a}  
	 & {LASSO} & 0 & - & 0 & - & 0 & - & 0 & - & 0 & 0   \\ \cline{2-12}
	 & {SCAD} & 0 & - & 0 & - & 0 & - & 0 & - & 0 & 0   \\ \cline{2-12}
	 & {MCP} & 0 & - & 0 & - & 0 & - & 0 & - & 0 & 0  \\ \hline\hline
	%%% A2:n=1000 ok
	\multirow{3}{*}{14b} 
	 & {LASSO} & 0 & 0 & 0 & 0 & 0 & 0 & 0 & 0 & 0 & 0   \\ \cline{2-12}
	 & {SCAD} & 0 & 0 & 0 & 0 & 0 & 0 & 0 & 0 & 0 & 0   \\ \cline{2-12}
	 & {MCP} & 0 & 0 & 0 & 0 & 0 & 0 & 0 & 0 & 0 & 0  \\ \hline\hline
	%
	%
	%%% CaseA=sim3
	%%% A1:n=100 ok
	\multirow{3}{*}{15a}  
	 & {LASSO} & 0 & - & 0 & - & 0 & - & 0 & - & 0 & 0   \\ \cline{2-12}
	 & {SCAD} & 0 & - & 0 & - & 0 & - & 0 & - & 0 & 0   \\ \cline{2-12}
	 & {MCP} & 0 & - & 0 & - & 0 & - & 0 & - & 0 & 0  \\ \hline\hline
	%%% A2:n=1000 ok
	\multirow{3}{*}{15b} 
	 & {LASSO} & 0 & 0 & 0 & 0 & 0 & 0 & 0 & 0 & 0 & 0   \\ \cline{2-12}
	 & {SCAD} & 0 & 0 & 0 & 0 & 0 & 0 & 0 & 0 & 0 & 0   \\ \cline{2-12}
	 & {MCP} & 0 & 0 & 0 & 0 & 0 & 0 & 0 & 0 & 0 & 0  \\ \hline\hline
	%
	%
	%%% CaseA=sim3
	%%% A1:n=100 ok
	\multirow{3}{*}{16a}  
	 & {LASSO} & 0 & - & 0 & - & 0 & - & 0 & - & 0 & 0   \\ \cline{2-12}
	 & {SCAD} & 0 & - & 0 & - & 0 & - & 0 & - & 0 & 0   \\ \cline{2-12}
	 & {MCP} & 0 & - & 0 & - & 0 & - & 0 & - & 0 & 0  \\ \hline\hline
	%%% A2:n=1000 ok
	\multirow{3}{*}{16b} 
	 & {LASSO} & 0 & 0 & 0 & 0 & 0 & 0 & 0 & 0 & 0 & 0   \\ \cline{2-12}
	 & {SCAD} & 0 & 0 & 0 & 0 & 0 & 0 & 0 & 0 & 0 & 0   \\ \cline{2-12}
	 & {MCP} & 0 & 0 & 0 & 0 & 0 & 0 & 0 & 0 & 0 & 0  \\ \hline\hline
	%
	%
	%
	%
	%%% CaseA=sim3
	%%% A1:n=100 ok
	\multirow{3}{*}{17a}  
	 & {LASSO} & 3 & 0 & 0 & 0 & 0 & 0 & 0 & 0 & 0 & 0   \\ \cline{2-12}
	 & {SCAD} & 4 & 0 & 0 & 0 & 0 & 0 & 0 & 0 & 0 & 0   \\ \cline{2-12}
	 & {MCP} & 4 & 0 & 0 & 0 & 0 & 0 & 0 & 0 & 0 & 0  \\ \hline\hline
	%%% A2:n=1000 ok
	\multirow{3}{*}{17b} 
	 & {LASSO} & 5 & 0 & 1 & 0 & 1 & 0 & 0 & 0 & 0 & 0   \\ \cline{2-12}
	 & {SCAD} & 5 & 0 & 1 & 0 & 1 & 0 & 0 & 0 & 0 & 0   \\ \cline{2-12}
	 & {MCP} & 5 & 0 & 0 & 0 & 0 & 0 & 0 & 0 & 0 & 0  \\ \hline\hline
	%
	%
	%%% CaseA=sim3
	%%% A1:n=100 ok
	\multirow{3}{*}{18a}  
	 & {LASSO} & 3 & 0 & 0 & 0 & 0 & 0 & 0 & 0 & 0 & 0   \\ \cline{2-12}
	 & {SCAD} & 4 & 0 & 0 & 0 & 0 & 0 & 0 & 0 & 0 & 0   \\ \cline{2-12}
	 & {MCP} & 4 & 0 & 0 & 0 & 0 & 0 & 0 & 0 & 0 & 0  \\ \hline\hline
	%%% A2:n=1000 ok
	\multirow{3}{*}{18b} 
	 & {LASSO} & 5 & 0 & 1 & 0 & 1 & 0 & 0 & 0 & 0 & 0   \\ \cline{2-12}
	 & {SCAD} & 5 & 0 & 1 & 0 & 1 & 0 & 0 & 0 & 0 & 0   \\ \cline{2-12}
	 & {MCP} & 5 & 0 & 0 & 0 & 0 & 0 & 0 & 0 & 0 & 0  \\ \hline\hline
	%
	%
	%%% CaseA=sim3
	%%% A1:n=100 ok
	\multirow{3}{*}{19a}  
	 & {LASSO} & 3 & 0 & 0 & 0 & 0 & 0 & 0 & 0 & 0 & 0   \\ \cline{2-12}
	 & {SCAD} & 4 & 0 & 0 & 0 & 0 & 0 & 0 & 0 & 0 & 0   \\ \cline{2-12}
	 & {MCP} & 4 & 0 & 0 & 0 & 0 & 0 & 0 & 0 & 0 & 0  \\ \hline\hline
	%%% A2:n=1000 ok
	\multirow{3}{*}{19b} 
	 & {LASSO} & 5 & 0 & 1 & 0 & 1 & 0 & 0 & 0 & 0 & 0   \\ \cline{2-12}
	 & {SCAD} & 5 & 0 & 1 & 0 & 1 & 0 & 0 & 0 & 0 & 0   \\ \cline{2-12}
	 & {MCP} & 5 & 0 & 0 & 0 & 0 & 0 & 0 & 0 & 0 & 0  \\ \hline\hline
	%
	%
\clearpage
	%%% CaseA=sim3
	%%% A1:n=100 ok
	\multirow{3}{*}{20a}  
	 & {LASSO} & 9 & 4 & 0 & 4 & 0 & 0 & 0 & 0 & 0 & 0   \\ \cline{2-12}
	 & {SCAD} & 9 & 4 & 0 & 4 & 0 & 0 & 0 & 0 & 0 & 0   \\ \cline{2-12}
	 & {MCP} & 9 & 4 & 0 & 4 & 0 & 0 & 0 & 0 & 0 & 0  \\ \hline\hline
	%%% A2:n=1000 ok
	\multirow{3}{*}{20b} 
	 & {LASSO} & 5 & 0 & 1 & 0 & 1 & 0 & 0 & 0 & 0 & 0   \\ \cline{2-12}
	 & {SCAD} & 5 & 0 & 1 & 0 & 1 & 0 & 0 & 0 & 0 & 0   \\ \cline{2-12}
	 & {MCP} & 5 & 0 & 0 & 0 & 0 & 0 & 0 & 0 & 0 & 0  \\ \hline\hline
	%
	%
	%%% CaseA=sim3
	%%% A1:n=100 ok
	\multirow{3}{*}{21a}  
	 & {LASSO} & 0 & - & 0 & - & 0 & - & 0 & - & 0 & 0   \\ \cline{2-12}
	 & {SCAD} & 0 & - & 0 & - & 0 & - & 0 & - & 0 & 0   \\ \cline{2-12}
	 & {MCP} & 0 & - & 0 & - & 0 & - & 0 & - & 0 & 0  \\ \hline\hline
	%%% A2:n=1000 ok
	\multirow{3}{*}{21b} 
	 & {LASSO} & 0 & 0 & 0 & 0 & 0 & 0 & 0 & 0 & 0 & 0   \\ \cline{2-12}
	 & {SCAD} & 0 & 0 & 0 & 0 & 0 & 0 & 0 & 0 & 0 & 0   \\ \cline{2-12}
	 & {MCP} & 0 & 0 & 0 & 0 & 0 & 0 & 0 & 0 & 0 & 0  \\ \hline\hline
	%
	%
	%%% CaseA=sim3
	%%% A1:n=100 ok
	\multirow{3}{*}{22a}  
	 & {LASSO} & 0 & - & 0 & - & 0 & - & 0 & - & 0 & 0   \\ \cline{2-12}
	 & {SCAD} & 0 & - & 0 & - & 0 & - & 0 & - & 0 & 0   \\ \cline{2-12}
	 & {MCP} & 0 & - & 0 & - & 0 & - & 0 & - & 0 & 0  \\ \hline\hline
	%%% A2:n=1000 ok
	\multirow{3}{*}{22b} 
	 & {LASSO} & 0 & 0 & 0 & 0 & 0 & 0 & 0 & 0 & 0 & 0   \\ \cline{2-12}
	 & {SCAD} & 0 & 0 & 0 & 0 & 0 & 0 & 0 & 0 & 0 & 0   \\ \cline{2-12}
	 & {MCP} & 0 & 0 & 0 & 0 & 0 & 0 & 0 & 0 & 0 & 0  \\ \hline\hline
	%
	%
	%%% CaseA=sim3
	%%% A1:n=100 ok
	\multirow{3}{*}{23a}  
	 & {LASSO} & 0 & - & 0 & - & 0 & - & 0 & - & 0 & 0   \\ \cline{2-12}
	 & {SCAD} & 0 & - & 0 & - & 0 & - & 0 & - & 0 & 0   \\ \cline{2-12}
	 & {MCP} & 0 & - & 0 & - & 0 & - & 0 & - & 0 & 0  \\ \hline\hline
	%%% A2:n=1000 ok
	\multirow{3}{*}{23b} 
	 & {LASSO} & 0 & 0 & 0 & 0 & 0 & 0 & 0 & 0 & 0 & 0   \\ \cline{2-12}
	 & {SCAD} & 0 & 0 & 0 & 0 & 0 & 0 & 0 & 0 & 0 & 0   \\ \cline{2-12}
	 & {MCP} & 0 & 0 & 0 & 0 & 0 & 0 & 0 & 0 & 0 & 0  \\ \hline\hline
	%
	%
	%%% CaseA=sim3
	%%% A1:n=100 ok
	\multirow{3}{*}{24a}  
	 & {LASSO} & 0 & - & 0 & - & 0 & - & 0 & - & 0 & 0   \\ \cline{2-12}
	 & {SCAD} & 0 & - & 0 & - & 0 & - & 0 & - & 0 & 0   \\ \cline{2-12}
	 & {MCP} & 0 & - & 0 & - & 0 & - & 0 & - & 0 & 0  \\ \hline\hline
	%%% A2:n=1000 ok
	\multirow{3}{*}{24b} 
	 & {LASSO} & 0 & 0 & 0 & 0 & 0 & 0 & 0 & 0 & 0 & 0   \\ \cline{2-12}
	 & {SCAD} & 0 & 0 & 0 & 0 & 0 & 0 & 0 & 0 & 0 & 0   \\ \cline{2-12}
	 & {MCP} & 0 & 0 & 0 & 0 & 0 & 0 & 0 & 0 & 0 & 0  \\ \hline\hline
	%
	%
	%
	%
		%%% CaseA=sim3
	%%% A1:n=100 ok
	\multirow{3}{*}{25a}  
	 & {LASSO} & 17 & 0 & 0 & 0 & 0 & 0 & 0 & 0 & 0 & 0   \\ \cline{2-12}
	 & {SCAD} & 17 & 0 & 0 & 0 & 0 & 0 & 0 & 0 & 0 & 0   \\ \cline{2-12}
	 & {MCP} & 14 & 0 & 0 & 0 & 0 & 0 & 0 & 0 & 0 & 0  \\ \hline\hline
	%%% A2:n=1000 ok
	\multirow{3}{*}{25b} 
	 & {LASSO} & 20 & 0 & 0 & 0 & 0 & 0 & 0 & 0 & 0 & 0   \\ \cline{2-12}
	 & {SCAD} & 23 & 0 & 0 & 0 & 0 & 0 & 0 & 0 & 0 & 0   \\ \cline{2-12}
	 & {MCP} & 23 & 0 & 0 & 0 & 0 & 0 & 0 & 0 & 0 & 0  \\ \hline\hline
	%
	%
	%%% CaseA=sim3
	%%% A1:n=100 ok
	\multirow{3}{*}{26a}  
	 & {LASSO} & 17 & 0 & 0 & 0 & 0 & 0 & 0 & 0 & 0 & 0   \\ \cline{2-12}
	 & {SCAD} & 17 & 0 & 0 & 0 & 0 & 0 & 0 & 0 & 0 & 0   \\ \cline{2-12}
	 & {MCP} & 14 & 0 & 0 & 0 & 0 & 0 & 0 & 0 & 0 & 0  \\ \hline\hline
	%%% A2:n=1000 ok
	\multirow{3}{*}{26b} 
	 & {LASSO} & 20 & 0 & 0 & 0 & 0 & 0 & 0 & 0 & 0 & 0   \\ \cline{2-12}
	 & {SCAD} & 23 & 0 & 0 & 0 & 0 & 0 & 0 & 0 & 0 & 0   \\ \cline{2-12}
	 & {MCP} & 23 & 0 & 0 & 0 & 0 & 0 & 0 & 0 & 0 & 0  \\ \hline\hline
	%
	%
	%%% CaseA=sim3
	%%% A1:n=100 ok
	\multirow{3}{*}{27a}  
	 & {LASSO} & 17 & 0 & 0 & 0 & 0 & 0 & 0 & 0 & 0 & 0   \\ \cline{2-12}
	 & {SCAD} & 17 & 0 & 0 & 0 & 0 & 0 & 0 & 0 & 0 & 0   \\ \cline{2-12}
	 & {MCP} & 14 & 0 & 0 & 0 & 0 & 0 & 0 & 0 & 0 & 0  \\ \hline\hline
	%%% A2:n=1000 ok
	\multirow{3}{*}{27b} 
	 & {LASSO} & 20 & 0 & 0 & 0 & 0 & 0 & 0 & 0 & 0 & 0   \\ \cline{2-12}
	 & {SCAD} & 23 & 0 & 0 & 0 & 0 & 0 & 0 & 0 & 0 & 0   \\ \cline{2-12}
	 & {MCP} & 23 & 0 & 0 & 0 & 0 & 0 & 0 & 0 & 0 & 0  \\ \hline\hline
	%
	%
	%%% CaseA=sim3
	%%% A1:n=100 ok
	\multirow{3}{*}{28a}  
	 & {LASSO} & 23 & 3 & 0 & 4 & 0 & 0 & 0 & 0 & 0 & 0   \\ \cline{2-12}
	 & {SCAD} & 21 & 3 & 0 & 4 & 0 & 0 & 0 & 0 & 0 & 1   \\ \cline{2-12}
	 & {MCP} & 22 & 3 & 0 & 4 & 1 & 0 & 0 & 0 & 0 & 0  \\ \hline\hline
	%%% A2:n=1000 ok
	\multirow{3}{*}{28b} 
	 & {LASSO} & 20 & 0 & 0 & 0 & 0 & 0 & 0 & 0 & 0 & 0   \\ \cline{2-12}
	 & {SCAD} & 23 & 0 & 0 & 0 & 0 & 0 & 0 & 0 & 0 & 0   \\ \cline{2-12}
	 & {MCP} & 23 & 0 & 0 & 0 & 0 & 0 & 0 & 0 & 0 & 0  \\ \hline\hline
	%
	%
	%%% CaseA=sim3
	%%% A1:n=100 ok
	\multirow{3}{*}{29a}  
	 & {LASSO} & 0 & - & 0 & - & 0 & - & 0 & - & 0 & 0   \\ \cline{2-12}
	 & {SCAD} & 0 & - & 0 & - & 0 & - & 0 & - & 0 & 0   \\ \cline{2-12}
	 & {MCP} & 0 & - & 0 & - & 0 & - & 0 & - & 0 & 0  \\ \hline\hline
	%%% A2:n=1000 ok
	\multirow{3}{*}{29b} 
	 & {LASSO} & 0 & 0 & 0 & 0 & 0 & 0 & 0 & 0 & 0 & 0   \\ \cline{2-12}
	 & {SCAD} & 0 & 0 & 0 & 0 & 0 & 0 & 0 & 0 & 0 & 0   \\ \cline{2-12}
	 & {MCP} & 0 & 0 & 0 & 0 & 0 & 0 & 0 & 0 & 0 & 0  \\ \hline\hline
	%
	%
\clearpage
	%%% CaseA=sim3
	%%% A1:n=100 ok
	\multirow{3}{*}{30a}  
	 & {LASSO} & 0 & - & 0 & - & 0 & - & 0 & - & 0 & 0   \\ \cline{2-12}
	 & {SCAD} & 0 & - & 0 & - & 0 & - & 0 & - & 0 & 0   \\ \cline{2-12}
	 & {MCP} & 0 & - & 0 & - & 0 & - & 0 & - & 0 & 0  \\ \hline\hline
	%%% A2:n=1000 ok
	\multirow{3}{*}{30b} 
	 & {LASSO} & 0 & 0 & 0 & 0 & 0 & 0 & 0 & 0 & 0 & 0   \\ \cline{2-12}
	 & {SCAD} & 0 & 0 & 0 & 0 & 0 & 0 & 0 & 0 & 0 & 0   \\ \cline{2-12}
	 & {MCP} & 0 & 0 & 0 & 0 & 0 & 0 & 0 & 0 & 0 & 0  \\ \hline\hline
	%
	%
	%%% CaseA=sim3
	%%% A1:n=100 ok
	\multirow{3}{*}{31a}  
	 & {LASSO} & 0 & - & 0 & - & 0 & - & 0 & - & 0 & 0   \\ \cline{2-12}
	 & {SCAD} & 0 & - & 0 & - & 0 & - & 0 & - & 0 & 0   \\ \cline{2-12}
	 & {MCP} & 0 & - & 0 & - & 0 & - & 0 & - & 0 & 0  \\ \hline\hline
	%%% A2:n=1000 ok
	\multirow{3}{*}{31b} 
	 & {LASSO} & 0 & 0 & 0 & 0 & 0 & 0 & 0 & 0 & 0 & 0   \\ \cline{2-12}
	 & {SCAD} & 0 & 0 & 0 & 0 & 0 & 0 & 0 & 0 & 0 & 0   \\ \cline{2-12}
	 & {MCP} & 0 & 0 & 0 & 0 & 0 & 0 & 0 & 0 & 0 & 0  \\ \hline\hline
	%
	%
	%%% CaseA=sim3
	%%% A1:n=100 ok
	\multirow{3}{*}{32a}  
	 & {LASSO} & 0 & - & 0 & - & 0 & - & 0 & - & 0 & 0   \\ \cline{2-12}
	 & {SCAD} & 0 & - & 0 & - & 0 & - & 0 & - & 0 & 0   \\ \cline{2-12}
	 & {MCP} & 0 & - & 0 & - & 0 & - & 0 & - & 0 & 0  \\ \hline\hline
	%%% A2:n=1000 ok
	\multirow{3}{*}{32b} 
	 & {LASSO} & 0 & 0 & 0 & 0 & 0 & 0 & 0 & 0 & 0 & 0   \\ \cline{2-12}
	 & {SCAD} & 0 & 0 & 0 & 0 & 0 & 0 & 0 & 0 & 0 & 0   \\ \cline{2-12}
	 & {MCP} & 0 & 0 & 0 & 0 & 0 & 0 & 0 & 0 & 0 & 0  \\ \hline
	%
	%
    %\end{tabular}
  %\end{center}
%}
\end{longtable}
%\end{table*}
%\end{sidewaystable}
} %end of scriptsize


% generalization %
\clearpage

%%%%%%%%%%%%%%%%%%%%%%%%%%%%% q=1, generalization #############################
{\scriptsize
%\begin{sidewaystable}%[htb]
%\begin{table*}%[htb]
\begin{longtable}{|c|c|rrrrrrrrr|}%[htb]
%{ 
  %\begin{center}
    \caption{
    The results on generalization for $q=1$ (the normal error).
	Note that, when $q=1$, $L_q$-criteria are equivalent to the original criteria, respectively. 
	}
   \label{tab:q1gen} \\
%\scriptsize
%    \begin{tabular}{|c|c|rrrrrrrrr|} %\hline
	\hline
	Case & Method & AIC1 & AIC2 & BIC1 & BIC2 & $L_q$-A1 & $L_q$-A2 & $L_q$-B1 & $L_q$-B2 & CV \\ \hline\hline
	\endfirsthead
	%
	\hline
	Case & Method & AIC1 & AIC2 & BIC1 & BIC2 & $L_q$-A1 & $L_q$-A2 & $L_q$-B1 & $L_q$-B2 & CV \\ \hline\hline
	\endhead
	%
	%\hline 
	\endfoot
	%
	%\hline 
	\endlastfoot
	%%% Case ? in arXiv = case ? in program
	%%% n=100
	\multirow{3}{*}{1a}  
	 & {LASSO} & {1.04} & 1.07 & {1.03} & {1.04} & - & - & - & - & {1.04}   \\ \cline{2-11}
	 & {SCAD} & 1.06 & 1.08 & {1.04} & 1.05 & - & - & - & - & {1.04}   \\ \cline{2-11}
	 & {MCP} & 1.07 & 1.09 & 1.05 & 1.05 & - & - & - & - & 1.05  \\ \hline\hline
	%%% n=1000
	\multirow{3}{*}{1b} 
	 & {LASSO} & 1.00 & 1.01 & 1.00 & 1.00 & - & - & - & - & 1.00   \\ \cline{2-11}
	 & {SCAD} & 1.00 & 1.01 & 1.00 & 1.00 & - & - & - & - & 1.00   \\ \cline{2-11}
	 & {MCP} & 1.01 & 1.01 & 1.00 & 1.00 & - & - & - & - & 1.00  \\ \hline\hline
	%
	%
	%%% Case ? in arXiv = case ? in program
	%%% n=100
	\multirow{3}{*}{2a}  
	 & {LASSO} & 1.07 & 1.08 & 1.08 & 1.07 & - & - & - & - & 1.07   \\ \cline{2-11}
	 & {SCAD} & 1.06 & 1.08 & {1.04} & {1.05} & - & - & - & - & {1.04}   \\ \cline{2-11}
	 & {MCP} & 1.07 & 1.09 & {1.05} & {1.05} & - & - & - & - & {1.04}  \\ \hline\hline
	%%% A2:n=1000 ok
	\multirow{3}{*}{2b} 
	 & {LASSO} & 1.01 & 1.01 & 1.01 & 1.01 & - & - & - & - & 1.01   \\ \cline{2-11}
	 & {SCAD} & 1.01 & 1.01 & 1.00 & 1.00 & - & - & - & - & 1.00   \\ \cline{2-11}
	 & {MCP} & 1.01 & 1.01 & 1.00 & 1.00 & - & - & - & - & 1.00  \\ \hline\hline
	%
	%
	%%% Case ? in arXiv = case ? in program
	%%% n=100
	\multirow{3}{*}{3a}  
	 & {LASSO} & 1.07 & 1.08 & 1.08 & 1.07 & - & - & - & - & 1.07   \\ \cline{2-11}
	 & {SCAD} & 1.06 & 1.08 & 1.04 & 1.05 & - & - & - & - & 1.04   \\ \cline{2-11}
	 & {MCP} & 1.07 & 1.09 & 1.05 & 1.05 & - & - & - & - & 1.04  \\ \hline\hline
	%%% A2:n=1000 ok
	\multirow{3}{*}{3b} 
	 & {LASSO} & 1.01 & 1.01 & 1.01 & 1.01 & - & - & - & - & 1.01   \\ \cline{2-11}
	 & {SCAD} & 1.01 & 1.01 & 1.00 & 1.00 & - & - & - & - & 1.00   \\ \cline{2-11}
	 & {MCP} & 1.01 & 1.01 & 1.00 & 1.00 & - & - & - & - & 1.00  \\ \hline\hline
	%
	%
	%%% Case ? in arXiv = case ? in program
	%%% n=100
	\multirow{3}{*}{4a}  
	 & {LASSO} & 1.07 & 1.07 & 1.08 & 1.07 & - & - & - & - & 1.07   \\ \cline{2-11}
	 & {SCAD} & 1.05 & 1.04 & 1.04 & 1.04 & - & - & - & - & 1.04   \\ \cline{2-11}
	 & {MCP} & 1.06 & 1.06 & 1.05 & 1.05 & - & - & - & - & 1.04  \\ \hline\hline
	%%% A2:n=1000 ok
	\multirow{3}{*}{4b} 
	 & {LASSO} & 1.01 & 1.01 & 1.01 & 1.01 & - & - & - & - & 1.01   \\ \cline{2-11}
	 & {SCAD} & 1.00 & 1.00 & 1.00 & 1.00 & - & - & - & - & 1.00   \\ \cline{2-11}
	 & {MCP} & 1.01 & 1.00 & 1.00 & 1.00 & - & - & - & - & 1.00  \\ \hline\hline
	%
	%
	%%% Case ? in arXiv = case ? in program
	%%% n=100
	\multirow{3}{*}{5a}  
	 & {LASSO} & - & 1.44 & - & 1.18 & - & - & - & - & 1.20   \\ \cline{2-11}
	 & {SCAD} & - & 1.79 & - & 1.42 & - & - & - & - & 1.19   \\ \cline{2-11}
	 & {MCP} & - & 1.76 & - & 1.49 & - & - & - & - & 1.20  \\ \hline\hline
	%%% A2:n=1000 ok
	\multirow{3}{*}{5b} 
	 & {LASSO} & 1.03 & 1.05 & 1.02 & 1.02 & - & - & - & - & 1.02   \\ \cline{2-11}
	 & {SCAD} & 1.03 & 1.07 & 1.02 & 1.02 & - & - & - & - & 1.02   \\ \cline{2-11}
	 & {MCP} & 1.05 & 1.07 & 1.02 & 1.02 & - & - & - & - & 1.02  \\ \hline\hline
	%
	%
	%%% Case ? in arXiv = case ? in program
	%%% n=100
	\multirow{3}{*}{6a}  
	 & {LASSO} & - & 1.55 & - & 1.56 & - & - & - & - & 1.55   \\ \cline{2-11}
	 & {SCAD} & - & 1.36 & - & 1.26 & - & - & - & - & 1.22   \\ \cline{2-11}
	 & {MCP} & - & 1.50 & - & 1.43 & - & - & - & - & 1.22  \\ \hline\hline
	%%% A2:n=1000 ok
	\multirow{3}{*}{6b} 
	 & {LASSO} & 1.05 & 1.07 & 1.10 & 1.06 & - & - & - & - & 1.05   \\ \cline{2-11}
	 & {SCAD} & 1.04 & 1.07 & 1.02 & 1.03 & - & - & - & - & 1.02   \\ \cline{2-11}
	 & {MCP} & 1.05 & 1.07 & 1.02 & 1.02 & - & - & - & - & 1.02  \\ \hline\hline
	%
	%
	%%% CaseA=sim3
	%%% A1:n=100 ok
	\multirow{3}{*}{7a}  
	 & {LASSO} & - & 21.02 & - & 21.02 & - & - & - & - & 21.02   \\ \cline{2-11}
	 & {SCAD} & - & 1.20 & - & 1.20 & - & - & - & - & 1.20   \\ \cline{2-11}
	 & {MCP} & - & 1.20 & - & 1.20 & - & - & - & - & 1.20  \\ \hline\hline
	%%% A2:n=1000 ok
	\multirow{3}{*}{7b} 
	 & {LASSO} & 1.05 & 1.07 & 1.10 & 1.06 & - & - & - & - & 1.05   \\ \cline{2-11}
	 & {SCAD} & 1.04 & 1.07 & 1.02 & 1.02 & - & - & - & - & 1.02   \\ \cline{2-11}
	 & {MCP} & 1.05 & 1.07 & 1.02 & 1.02 & - & - & - & - & 1.02  \\ \hline\hline
	%
	%
	%%% CaseA=sim3
	%%% A1:n=100 ok
	\multirow{3}{*}{8a}  
	 & {LASSO} & - & 1984 & - & 1984 & - & - & - & - & 1984   \\ \cline{2-11}
	 & {SCAD} & - & {1.20} & - & {1.20} & - & - & - & - & {1.20}   \\ \cline{2-11}
	 & {MCP} & - & {1.20} & - & {1.20} & - & - & - & - & {1.20}  \\ \hline\hline
	%%% A2:n=1000 ok
	\multirow{3}{*}{8b} 
	 & {LASSO} & 1.06 & 1.06 & 1.10 & 1.07 & - & - & - & - & 1.06   \\ \cline{2-11}
	 & {SCAD} & 1.03 & 1.03 & 1.02 & 1.02 & - & - & - & - & 1.02   \\ \cline{2-11}
	 & {MCP} & 1.04 & 1.04 & 1.02 & 1.02 & - & - & - & - & 1.02  \\ \hline\hline
	%
	%
%\clearpage
	%
	%
	%%% CaseA=sim3
	%%% A1:n=100 ok
	\multirow{3}{*}{9a}  
	 & {LASSO} & 1.05 & 1.08 & 1.05 & 1.06 & - & - & - & - & 1.06   \\ \cline{2-11}
	 & {SCAD} & 1.07 & 1.09 & 1.05 & 1.07 & - & - & - & - & 1.06   \\ \cline{2-11}
	 & {MCP} & 1.08 & 1.09 & 1.06 & 1.07 & - & - & - & - & 1.07  \\ \hline\hline
	%%% A2:n=1000 ok
	\multirow{3}{*}{9b} 
	 & {LASSO} & 1.00 & 1.01 & 1.00 & 1.00 & - & - & - & - & 1.00   \\ \cline{2-11}
	 & {SCAD} & 1.01 & 1.01 & 1.00 & 1.01 & - & - & - & - & 1.01   \\ \cline{2-11}
	 & {MCP} & 1.01 & 1.01 & 1.00 & 1.01 & - & - & - & - & 1.01  \\ \hline\hline
	%
	%
\clearpage
	%
	%
	%%% CaseA=sim3
	%%% A1:n=100 ok
	\multirow{3}{*}{10a}  
	 & {LASSO} & 1.10 & 1.10 & 1.13 & 1.10 & - & - & - & - & 1.09   \\ \cline{2-11}
	 & {SCAD} & 1.08 & 1.09 & 1.06 & 1.07 & - & - & - & - & 1.06   \\ \cline{2-11}
	 & {MCP} & 1.08 & 1.09 & 1.07 & 1.07 & - & - & - & - & 1.06  \\ \hline\hline
	%%% A2:n=1000 ok
	\multirow{3}{*}{10b} 
	 & {LASSO} & 1.01 & 1.01 & 1.01 & 1.01 & - & - & - & - & 1.01   \\ \cline{2-11}
	 & {SCAD} & 1.01 & 1.01 & 1.00 & 1.01 & - & - & - & - & 1.01   \\ \cline{2-11}
	 & {MCP} & 1.01 & 1.01 & 1.01 & 1.01 & - & - & - & - & 1.01  \\ \hline\hline
	%
	%
	%%% CaseA=sim3
	%%% A1:n=100 ok
	\multirow{3}{*}{11a}  
	 & {LASSO} & 1.10 & 1.10 & 1.13 & 1.10 & - & - & - & - & 1.09   \\ \cline{2-11}
	 & {SCAD} & 1.07 & 1.09 & 1.06 & 1.07 & - & - & - & - & 1.06   \\ \cline{2-11}
	 & {MCP} & 1.08 & 1.09 & 1.07 & 1.07 & - & - & - & - & 1.06  \\ \hline\hline
	%%% A2:n=1000 ok
	\multirow{3}{*}{11b} 
	 & {LASSO} & 1.01 & 1.01 & 1.01 & 1.01 & - & - & - & - & 1.01   \\ \cline{2-11}
	 & {SCAD} & 1.01 & 1.01 & 1.00 & 1.01 & - & - & - & - & 1.01   \\ \cline{2-11}
	 & {MCP} & 1.01 & 1.01 & 1.01 & 1.01 & - & - & - & - & 1.01  \\ \hline\hline
	%
	%
	%%% CaseA=sim3
	%%% A1:n=100 ok
	\multirow{3}{*}{12a}  
	 & {LASSO} & 1.12 & 1.11 & 1.14 & 1.12 & - & - & - & - & 1.11   \\ \cline{2-11}
	 & {SCAD} & 1.06 & 1.06 & 1.06 & 1.06 & - & - & - & - & 1.06   \\ \cline{2-11}
	 & {MCP} & 1.07 & 1.07 & 1.06 & 1.06 & - & - & - & - & 1.06  \\ \hline\hline
	%%% A2:n=1000 ok
	\multirow{3}{*}{12b} 
	 & {LASSO} & 1.01 & 1.01 & 1.01 & 1.01 & - & - & - & - & 1.01   \\ \cline{2-11}
	 & {SCAD} & 1.01 & 1.01 & 1.00 & 1.00 & - & - & - & - & 1.00   \\ \cline{2-11}
	 & {MCP} & 1.01 & 1.01 & 1.01 & 1.01 & - & - & - & - & 1.01  \\ \hline\hline
	%
	%
	%%% CaseA=sim3
	%%% A1:n=100 ok
	\multirow{3}{*}{13a}  
	 & {LASSO} & - & 1.49 & - & 1.31 & - & - & - & - & 1.34   \\ \cline{2-11}
	 & {SCAD} & - & 1.80 & - & 1.59 & - & - & - & - & 1.34   \\ \cline{2-11}
	 & {MCP} & - & 1.78 & - & 1.59 & - & - & - & - & 1.37  \\ \hline\hline
	%%% A2:n=1000 ok
	\multirow{3}{*}{13b} 
	 & {LASSO} & 1.04 & 1.06 & 1.04 & 1.04 & - & - & - & - & 1.04   \\ \cline{2-11}
	 & {SCAD} & 1.05 & 1.08 & 1.04 & 1.04 & - & - & - & - & 1.04   \\ \cline{2-11}
	 & {MCP} & 1.06 & 1.08 & 1.04 & 1.04 & - & - & - & - & 1.04  \\ \hline\hline
	%
	%
	%%% CaseA=sim3
	%%% A1:n=100 ok
	\multirow{3}{*}{14a}  
	 & {LASSO} & - & 2.53 & - & 2.53 & - & - & - & - & 2.53   \\ \cline{2-11}
	 & {SCAD} & - & 1.87 & - & 1.86 & - & - & - & - & 4.67   \\ \cline{2-11}
	 & {MCP} & - & 1.74 & - & 1.73 & - & - & - & - & 3.51  \\ \hline\hline
	%%% A2:n=1000 ok
	\multirow{3}{*}{14b} 
	 & {LASSO} & 1.09 & 1.08 & 1.22 & 1.09 & - & - & - & - & 1.08   \\ \cline{2-11}
	 & {SCAD} & 1.05 & 1.08 & 1.04 & 1.05 & - & - & - & - & 1.04   \\ \cline{2-11}
	 & {MCP} & 1.06 & 1.08 & 1.04 & 1.04 & - & - & - & - & 1.04  \\ \hline\hline
	%
	%
	%%% CaseA=sim3
	%%% A1:n=100 ok
	\multirow{3}{*}{15a}  
	 & {LASSO} & - & 99.2 & - & 99.2 & - & - & - & - & 99.2   \\ \cline{2-11}
	 & {SCAD} & - & 16.5 & - & 16.5 & - & - & - & - & 103.6   \\ \cline{2-11}
	 & {MCP} & - & 7.88 & - & 7.88 & - & - & - & - & 30.3  \\ \hline\hline
	%%% A2:n=1000 ok
	\multirow{3}{*}{15b} 
	 & {LASSO} & 1.09 & 1.08 & 1.22 & 1.09 & - & - & - & - & 1.08   \\ \cline{2-11}
	 & {SCAD} & 1.05 & 1.08 & 1.04 & 1.04 & - & - & - & - & 1.04   \\ \cline{2-11}
	 & {MCP} & 1.06 & 1.08 & 1.04 & 1.04 & - & - & - & - & 1.04  \\ \hline\hline
	%
	%
	%%% CaseA=sim3
	%%% A1:n=100 ok
	\multirow{3}{*}{16a}  
	 & {LASSO} & - & 9762 & - & 9762 & - & - & - & - & 9762   \\ \cline{2-11}
	 & {SCAD} & - & 1557 & - & 1557 & - & - & - & - & 10511   \\ \cline{2-11}
	 & {MCP} & - & {636} & - & {636} & - & - & - & - & 3473  \\ \hline\hline
	%%% A2:n=1000 ok
	\multirow{3}{*}{16b} 
	 & {LASSO} & 1.13 & 1.13 & 1.22 & 1.13 & - & - & - & - & 1.13   \\ \cline{2-11}
	 & {SCAD} & 1.04 & 1.04 & 1.04 & 1.04 & - & - & - & - & 1.04   \\ \cline{2-11}
	 & {MCP} & 1.05 & 1.05 & 1.04 & 1.04 & - & - & - & - & 1.14  \\ \hline\hline
	%
	%
	%
	%
	%%% CaseA=sim3
	%%% A1:n=100 ok
	\multirow{3}{*}{17a}  
	 & {LASSO} & 1.06 & 1.08 & 1.06 & 1.07 & - & - & - & - & 1.07   \\ \cline{2-11}
	 & {SCAD} & 1.08 & 1.10 & 1.07 & 1.08 & - & - & - & - & 1.08   \\ \cline{2-11}
	 & {MCP} & 1.09 & 1.10 & 1.07 & 1.08 & - & - & - & - & 1.08  \\ \hline\hline
	%%% A2:n=1000 ok
	\multirow{3}{*}{17b} 
	 & {LASSO} & 1.01 & 1.01 & 1.01 & 1.01 & - & - & - & - & 1.01   \\ \cline{2-11}
	 & {SCAD} & 1.01 & 1.01 & 1.01 & 1.01 & - & - & - & - & 1.01   \\ \cline{2-11}
	 & {MCP} & 1.01 & 1.01 & 1.01 & 1.01 & - & - & - & - & 1.01  \\ \hline\hline
	%
	%
	%%% CaseA=sim3
	%%% A1:n=100 ok
	\multirow{3}{*}{18a}  
	 & {LASSO} & 1.13 & 1.11 & 1.18 & 1.11 & - & - & - & - & 1.11   \\ \cline{2-11}
	 & {SCAD} & 1.09 & 1.10 & 1.08 & 1.08 & - & - & - & - & 1.08   \\ \cline{2-11}
	 & {MCP} & 1.09 & 1.10 & 1.08 & 1.09 & - & - & - & - & 1.08  \\ \hline\hline
	%%% A2:n=1000 ok
	\multirow{3}{*}{18b} 
	 & {LASSO} & 1.01 & 1.01 & 1.02 & 1.01 & - & - & - & - & 1.01   \\ \cline{2-11}
	 & {SCAD} & 1.01 & 1.01 & 1.01 & 1.01 & - & - & - & - & 1.01   \\ \cline{2-11}
	 & {MCP} & 1.01 & 1.01 & 1.01 & 1.01 & - & - & - & - & 1.01  \\ \hline\hline
	%
	%
	%%% CaseA=sim3
	%%% A1:n=100 ok
	\multirow{3}{*}{19a}  
	 & {LASSO} & 1.13 & 1.10 & 1.18 & 1.11 & - & - & - & - & 1.11   \\ \cline{2-11}
	 & {SCAD} & 1.09 & 1.10 & 1.08 & 1.08 & - & - & - & - & 1.08   \\ \cline{2-11}
	 & {MCP} & 1.09 & 1.10 & 1.08 & 1.09 & - & - & - & - & 1.08  \\ \hline\hline
	%%% A2:n=1000 ok
	\multirow{3}{*}{19b} 
	 & {LASSO} & 1.01 & 1.01 & 1.02 & 1.01 & - & - & - & - & 1.01   \\ \cline{2-11}
	 & {SCAD} & 1.01 & 1.01 & 1.01 & 1.01 & - & - & - & - & 1.01   \\ \cline{2-11}
	 & {MCP} & 1.01 & 1.01 & 1.01 & 1.01 & - & - & - & - & 1.01  \\ \hline\hline
	%
	%
	%%% CaseA=sim3
	%%% A1:n=100 ok
	\multirow{3}{*}{20a}  
	 & {LASSO} & 1.18 & 1.17 & 1.21 & 1.18 & - & - & - & - & 1.17   \\ \cline{2-11}
	 & {SCAD} & 1.08 & 1.08 & 1.08 & 1.07 & - & - & - & - & 1.07   \\ \cline{2-11}
	 & {MCP} & 1.08 & 1.08 & 1.08 & 1.08 & - & - & - & - & 1.08  \\ \hline\hline
	%%% A2:n=1000 ok
	\multirow{3}{*}{20b} 
	 & {LASSO} & 1.01 & 1.01 & 1.02 & 1.01 & - & - & - & - & 1.01   \\ \cline{2-11}
	 & {SCAD} & 1.01 & 1.01 & 1.01 & 1.01 & - & - & - & - & 1.01   \\ \cline{2-11}
	 & {MCP} & 1.01 & 1.01 & 1.01 & 1.01 & - & - & - & - & 1.01  \\ \hline\hline
	%
	%
	%%% CaseA=sim3
	%%% A1:n=100 ok
	\multirow{3}{*}{21a}  
	 & {LASSO} & - & 1.52 & - & 1.40 & - & - & - & - & 1.46   \\ \cline{2-11}
	 & {SCAD} & - & 1.83 & - & 1.67 & - & - & - & - & 1.49   \\ \cline{2-11}
	 & {MCP} & - & 1.81 & - & 1.65 & - & - & - & - & 1.53  \\ \hline\hline
	%%% A2:n=1000 ok
	\multirow{3}{*}{21b} 
	 & {LASSO} & 1.05 & 1.07 & 1.05 & 1.06 & - & - & - & - & 1.05   \\ \cline{2-11}
	 & {SCAD} & 1.06 & 1.09 & 1.05 & 1.06 & - & - & - & - & 1.06   \\ \cline{2-11}
	 & {MCP} & 1.07 & 1.09 & 1.06 & 1.06 & - & - & - & - & 1.06  \\ \hline\hline
	%
	%
	%%% CaseA=sim3
	%%% A1:n=100 ok
	\multirow{3}{*}{22a}  
	 & {LASSO} & - & 3.78 & - & 3.78 & - & - & - & - & 3.97   \\ \cline{2-11}
	 & {SCAD} & - & 3.05 & - & 3.06 & - & - & - & - & 19.9   \\ \cline{2-11}
	 & {MCP} & - & 2.68 & - & 2.68 & - & - & - & - & 19.2  \\ \hline\hline
	%%% A2:n=1000 ok
	\multirow{3}{*}{22b} 
	 & {LASSO} & 1.13 & 1.10 & 1.38 & 1.10 & - & - & - & - & 1.09   \\ \cline{2-11}
	 & {SCAD} & 1.07 & 1.09 & 1.06 & 1.06 & - & - & - & - & 1.06   \\ \cline{2-11}
	 & {MCP} & 1.08 & 1.09 & 1.06 & 1.06 & - & - & - & - & 1.06  \\ \hline\hline
	%
	%
	%%% CaseA=sim3
	%%% A1:n=100 ok
	\multirow{3}{*}{23a}  
	 & {LASSO} & - & 225.5 & - & 225.5 & - & - & - & - & 232.6   \\ \cline{2-11}
	 & {SCAD} & - & 127.7 & - & 127.7 & - & - & - & - & 1633   \\ \cline{2-11}
	 & {MCP} & - & {85.16} & - & {85.16} & - & - & - & - & 1424  \\ \hline\hline
	%%% A2:n=1000 ok
	\multirow{3}{*}{23b} 
	 & {LASSO} & 1.12 & 1.10 & 1.40 & 1.10 & - & - & - & - & 1.09   \\ \cline{2-11}
	 & {SCAD} & 1.07 & 1.09 & 1.06 & 1.06 & - & - & - & - & 1.06   \\ \cline{2-11}
	 & {MCP} & 1.08 & 1.09 & 1.06 & 1.06 & - & - & - & - & 1.06  \\ \hline\hline
	%
	%
	%%% CaseA=sim3
	%%% A1:n=100 ok
	\multirow{3}{*}{24a}  
	 & {LASSO} & - & 22405 & - & 22405 & - & - & - & - & 22991   \\ \cline{2-11}
	 & {SCAD} & - & 12795 & - & 12795 & - & - & - & - & 164365   \\ \cline{2-11}
	 & {MCP} & - & 8537 & - & 8537 & - & - & - & - & 141781  \\ \hline\hline
	%%% A2:n=1000 ok
	\multirow{3}{*}{24b} 
	 & {LASSO} & 1.22 & 1.22 & 1.40 & 1.22 & - & - & - & - & 1.22   \\ \cline{2-11}
	 & {SCAD} & 1.06 & 1.06 & 1.06 & 1.06 & - & - & - & - & 1.06   \\ \cline{2-11}
	 & {MCP} & 1.06 & 1.06 & 1.06 & 1.06 & - & - & - & - & 1.06  \\ \hline\hline
	%
	%
	%
	%
		%%% CaseA=sim3
	%%% A1:n=100 ok
	\multirow{3}{*}{25a}  
	 & {LASSO} & 1.07 & 1.09 & 1.07 & 1.08 & - & - & - & - & 1.08   \\ \cline{2-11}
	 & {SCAD} & 1.09 & 1.10 & 1.08 & 1.10 & - & - & - & - & 1.09   \\ \cline{2-11}
	 & {MCP} & 1.10 & 1.10 & 1.09 & 1.09 & - & - & - & - & 1.10  \\ \hline\hline
	%%% A2:n=1000 ok
	\multirow{3}{*}{25b} 
	 & {LASSO} & 1.01 & 1.01 & 1.01 & 1.01 & - & - & - & - & 1.01   \\ \cline{2-11}
	 & {SCAD} & 1.01 & 1.01 & 1.01 & 1.01 & - & - & - & - & 1.01   \\ \cline{2-11}
	 & {MCP} & 1.01 & 1.01 & 1.01 & 1.01 & - & - & - & - & 1.01  \\ \hline\hline
	%
	%
	%%% CaseA=sim3
	%%% A1:n=100 ok
	\multirow{3}{*}{26a}  
	 & {LASSO} & 1.14 & 1.11 & 1.20 & 1.11 & - & - & - & - & 1.11   \\ \cline{2-11}
	 & {SCAD} & 1.10 & 1.10 & 1.10 & 1.10 & - & - & - & - & 1.10   \\ \cline{2-11}
	 & {MCP} & 1.10 & 1.11 & 1.10 & 1.10 & - & - & - & - & 1.10  \\ \hline\hline
	%%% A2:n=1000 ok
	\multirow{3}{*}{26b} 
	 & {LASSO} & 1.01 & 1.01 & 1.02 & 1.01 & - & - & - & - & 1.01   \\ \cline{2-11}
	 & {SCAD} & 1.01 & 1.01 & 1.01 & 1.01 & - & - & - & - & 1.01   \\ \cline{2-11}
	 & {MCP} & 1.01 & 1.01 & 1.01 & 1.01 & - & - & - & - & 1.01  \\ \hline\hline
	%
	%
	%%% CaseA=sim3
	%%% A1:n=100 ok
	\multirow{3}{*}{27a}  
	 & {LASSO} & 1.32 & 1.11 & 1.48 & 1.11 & - & - & - & - & 1.11   \\ \cline{2-11}
	 & {SCAD} & 1.10 & 1.10 & 1.10 & 1.10 & - & - & - & - & 1.10   \\ \cline{2-11}
	 & {MCP} & 1.10 & 1.11 & 1.10 & 1.10 & - & - & - & - & 1.10  \\ \hline\hline
	%%% A2:n=1000 ok
	\multirow{3}{*}{27b} 
	 & {LASSO} & 1.01 & 1.01 & 1.02 & 1.01 & - & - & - & - & 1.01   \\ \cline{2-11}
	 & {SCAD} & 1.01 & 1.01 & 1.01 & 1.01 & - & - & - & - & 1.01   \\ \cline{2-11}
	 & {MCP} & 1.01 & 1.01 & 1.01 & 1.01 & - & - & - & - & 1.01  \\ \hline\hline
	%
	%
	%%% CaseA=sim3
	%%% A1:n=100 ok
	\multirow{3}{*}{28a}  
	 & {LASSO} & 1.43 & 1.23 & 1.56 & 1.24 & - & - & - & - & 1.24   \\ \cline{2-11}
	 & {SCAD} & 1.09 & 1.09 & 1.09 & 1.09 & - & - & - & - & 1.09   \\ \cline{2-11}
	 & {MCP} & 1.09 & 1.09 & 1.09 & 1.09 & - & - & - & - & 1.09  \\ \hline\hline
	%%% A2:n=1000 ok
	\multirow{3}{*}{28b} 
	 & {LASSO} & 1.02 & 1.02 & 1.02 & 1.02 & - & - & - & - & 1.02   \\ \cline{2-11}
	 & {SCAD} & 1.01 & 1.01 & 1.01 & 1.01 & - & - & - & - & 1.01   \\ \cline{2-11}
	 & {MCP} & 1.01 & 1.01 & 1.01 & 1.01 & - & - & - & - & 1.01  \\ \hline\hline
	%
	%
	%%% CaseA=sim3
	%%% A1:n=100 ok
	\multirow{3}{*}{29a}  
	 & {LASSO} & - & 1.55 & - & 1.47 & - & - & - & - & 1.57   \\ \cline{2-11}
	 & {SCAD} & - & 1.84 & - & 1.72 & - & - & - & - & 1.64   \\ \cline{2-11}
	 & {MCP} & - & 1.83 & - & 1.71 & - & - & - & - & 1.70  \\ \hline\hline
	%%% A2:n=1000 ok
	\multirow{3}{*}{29b} 
	 & {LASSO} & 1.06 & 1.08 & 1.07 & 1.08 & - & - & - & - & 1.07   \\ \cline{2-11}
	 & {SCAD} & 1.07 & 1.10 & 1.07 & 1.08 & - & - & - & - & 1.07   \\ \cline{2-11}
	 & {MCP} & 1.08 & 1.10 & 1.07 & 1.08 & - & - & - & - & 1.08  \\ \hline\hline
	%
	%
	%%% CaseA=sim3
	%%% A1:n=100 ok
	\multirow{3}{*}{30a}  
	 & {LASSO} & - & 4.76 & - & 4.76 & - & - & - & - & 5.63   \\ \cline{2-11}
	 & {SCAD} & - & 3.54 & - & 3.55 & - & - & - & - & 32.16   \\ \cline{2-11}
	 & {MCP} & - & 3.02 & - & 3.02 & - & - & - & - & 34.25  \\ \hline\hline
	%%% A2:n=1000 ok
	\multirow{3}{*}{30b} 
	 & {LASSO} & 1.17 & 1.10 & 1.51 & 1.10 & - & - & - & - & 1.10   \\ \cline{2-11}
	 & {SCAD} & 1.09 & 1.09 & 1.08 & 1.08 & - & - & - & - & 1.08   \\ \cline{2-11}
	 & {MCP} & 1.09 & 1.09 & 1.08 & 1.08 & - & - & - & - & 1.08  \\ \hline\hline
	%
	%
	%%% CaseA=sim3
	%%% A1:n=100 ok
	\multirow{3}{*}{31a}  
	 & {LASSO} & - & 321.6 & - & 321.6 & - & - & - & - & 394.4   \\ \cline{2-11}
	 & {SCAD} & - & 174.2 & - & 174.2 & - & - & - & - & 2940   \\ \cline{2-11}
	 & {MCP} & - & 119.1 & - & 119.1 & - & - & - & - & 2833  \\ \hline\hline
	%%% A2:n=1000 ok
	\multirow{3}{*}{31b} 
	 & {LASSO} & 1.16 & 1.10 & 1.72 & 1.10 & - & - & - & - & 1.10   \\ \cline{2-11}
	 & {SCAD} & 1.09 & 1.09 & 1.08 & 1.08 & - & - & - & - & 1.08   \\ \cline{2-11}
	 & {MCP} & 1.09 & 1.09 & 1.08 & 1.08 & - & - & - & - & 1.08  \\ \hline\hline
	%
	%
	%%% CaseA=sim3
	%%% A1:n=100 ok
	\multirow{3}{*}{32a}  
	 & {LASSO} & - & 32013 & - & 32013 & - & - & - & - & 38963   \\ \cline{2-11}
	 & {SCAD} & - & 17287 & - & 17287 & - & - & - & - & 295232   \\ \cline{2-11}
	 & {MCP} & - & 11803 & - & 11803 & - & - & - & - & 283219  \\ \hline\hline
	%%% A2:n=1000 ok
	\multirow{3}{*}{32b} 
	 & {LASSO} & 1.36 & 1.33 & 2.12 & 1.33 & - & - & - & - & 1.33   \\ \cline{2-11}
	 & {SCAD} & 19.38 & 1.08 & 1.08 & 1.08 & - & - & - & - & 1.08   \\ \cline{2-11}
	 & {MCP} & 1.08 & 1.08 & 1.08 & 1.08 & - & - & - & - & 1.08  \\ \hline
	%
	%
    %\end{tabular}
  %\end{center}
%}
\end{longtable}
%\end{table*}
%\end{sidewaystable}
} %end of scriptsize


\clearpage

%%%%%%%%%%%%%%%%%%%%%%%%%%%%% t10, generalization #############################
{\scriptsize
%\begin{sidewaystable}%[htb]
%\begin{table*}%[htb]
\begin{longtable}{|c|c|rrrrrrrrr|}%[htb]
%{ 
  %\begin{center}
    \caption{
    The results on generalization for $q=13/11$ (the $t$-error with $\nu=10$).
	}
   \label{tab:t10gen} \\
%\scriptsize
%    \begin{tabular}{|c|c|rrrrrrrrr|} %\hline
	\hline
	Case & Method & AIC1 & AIC2 & BIC1 & BIC2 & $L_q$-A1 & $L_q$-A2 & $L_q$-B1 & $L_q$-B2 & CV \\ \hline\hline
	\endfirsthead
	%
	\hline
	Case & Method & AIC1 & AIC2 & BIC1 & BIC2 & $L_q$-A1 & $L_q$-A2 & $L_q$-B1 & $L_q$-B2 & CV \\ \hline\hline
	\endhead
	%
	%\hline 
	\endfoot
	%
	%\hline 
	\endlastfoot
	%%% Case ? in arXiv = case ? in program
	%%% n=100
	\multirow{3}{*}{1a}  
	 & {LASSO} & 1.28 & 1.29 & 1.27 & 1.27 & 1.27 & 1.27 & 1.27 & 1.27 & 1.29   \\ \cline{2-11}
	 & {SCAD} & 1.28 & 1.30 & 1.27 & 1.28 & 1.27 & 1.27 & 1.27 & 1.27 & 1.29   \\ \cline{2-11}
	 & {MCP} & 1.30 & 1.31 & 1.28 & 1.28 & 1.27 & 1.27 & 1.27 & 1.27 & 1.29  \\ \hline\hline
	%%% n=1000
	\multirow{3}{*}{1b} 
	 & {LASSO} & 1.25 & 1.26 & 1.25 & 1.25 & 1.25 & 1.25 & 1.25 & 1.25 & 1.25   \\ \cline{2-11}
	 & {SCAD} & 1.25 & 1.26 & 1.25 & 1.25 & 1.25 & 1.25 & 1.25 & 1.25 & 1.25   \\ \cline{2-11}
	 & {MCP} & 1.26 & 1.26 & 1.25 & 1.25 & 1.25 & 1.25 & 1.25 & 1.25 & 1.26  \\ \hline\hline
	%
	%
	%%% Case ? in arXiv = case ? in program
	%%% n=100
	\multirow{3}{*}{2a}  
	 & {LASSO} & 1.33 & 1.33 & 1.36 & 1.34 & 3.24 & 3.24 & 3.24 & 3.24 & 1.33   \\ \cline{2-11}
	 & {SCAD} & 1.30 & 1.31 & 1.29 & 1.29 & 3.24 & 3.24 & 3.24 & 3.24 & 1.29   \\ \cline{2-11}
	 & {MCP} & 1.31 & 1.31 & 1.29 & 1.29 & 3.24 & 3.24 & 3.24 & 3.24 & 1.30  \\ \hline\hline
	%%% A2:n=1000 ok
	\multirow{3}{*}{2b} 
	 & {LASSO} & 1.26 & 1.26 & 1.26 & 1.26 & 1.45 & 1.45 & 1.45 & 1.45 & 1.26   \\ \cline{2-11}
	 & {SCAD} & 1.26 & 1.26 & 1.25 & 1.25 & 1.45 & 1.45 & 1.45 & 1.45 & 1.26   \\ \cline{2-11}
	 & {MCP} & 1.26 & 1.26 & 1.25 & 1.25 & 1.45 & 1.45 & 1.45 & 1.45 & 1.26  \\ \hline\hline
	%
	%
	%%% Case ? in arXiv = case ? in program
	%%% n=100
	\multirow{3}{*}{3a}  
	 & {LASSO} & 1.33 & 1.33 & 1.36 & 1.34 & 199.82 & 199.82 & 199.82 & 199.82 & 1.33   \\ \cline{2-11}
	 & {SCAD} & 1.30 & 1.31 & 1.28 & 1.28 & 199.82 & 199.82 & 199.82 & 199.82 & 1.29   \\ \cline{2-11}
	 & {MCP} & 1.31 & 1.31 & 1.29 & 1.29 & 199.82 & 199.82 & 199.82 & 199.82 & 1.29  \\ \hline\hline
	%%% A2:n=1000 ok
	\multirow{3}{*}{3b} 
	 & {LASSO} & 1.26 & 1.26 & 1.26 & 1.26 & 21.27 & 21.27 & 21.27 & 21.27 & 1.26   \\ \cline{2-11}
	 & {SCAD} & 1.26 & 1.26 & 1.25 & 1.25 & 21.27 & 21.27 & 21.27 & 21.27 & 1.26   \\ \cline{2-11}
	 & {MCP} & 1.26 & 1.26 & 1.25 & 1.25 & 21.27 & 21.27 & 21.27 & 21.27 & 1.26  \\ \hline\hline
	%
	%
	%%% Case ? in arXiv = case ? in program
	%%% n=100
	\multirow{3}{*}{4a}  
	 & {LASSO} & 1.33 & 1.32 & 1.36 & 1.33 & 19861.33 & 19861.33 & 19861.33 & 19861.33 & 1.32   \\ \cline{2-11}
	 & {SCAD} & 1.29 & 1.29 & 1.28 & 1.28 & 19861.33 & 19861.33 & 19861.33 & 19861.33 & 1.29   \\ \cline{2-11}
	 & {MCP} & 1.30 & 1.31 & 1.29 & 1.29 & 19861.33 & 19861.33 & 19861.33 & 19861.33 & 1.29  \\ \hline\hline
	%%% A2:n=1000 ok
	\multirow{3}{*}{4b} 
	 & {LASSO} & 1.26 & 1.26 & 1.26 & 1.26 & 2002.16 & 2002.16 & 2002.16 & 2002.16 & 1.26   \\ \cline{2-11}
	 & {SCAD} & 1.26 & 1.26 & 1.25 & 1.25 & 2002.16 & 2002.16 & 2002.16 & 2002.16 & 1.25   \\ \cline{2-11}
	 & {MCP} & 1.26 & 1.26 & 1.25 & 1.25 & 2002.16 & 2002.16 & 2002.16 & 2002.16 & 1.26  \\ \hline\hline
	%
	%
	%%% Case ? in arXiv = case ? in program
	%%% n=100
	\multirow{3}{*}{5a}  
	 & {LASSO} & - & 1.49 & - & 1.46 & - & 1.47 & - & 1.47 & 1.48   \\ \cline{2-11}
	 & {SCAD} & - & 2.03 & - & 1.47 & - & 1.47 & - & 1.47 & 1.47   \\ \cline{2-11}
	 & {MCP} & - & 2.03 & - & 1.49 & - & 1.47 & - & 1.47 & 1.48  \\ \hline\hline
	%%% A2:n=1000 ok
	\multirow{3}{*}{5b} 
	 & {LASSO} & 1.27 & 1.27 & 1.27 & 1.27 & 1.27 & 1.27 & 1.27 & 1.27 & 1.27   \\ \cline{2-11}
	 & {SCAD} & 1.27 & 1.28 & 1.27 & 1.27 & 1.27 & 1.27 & 1.27 & 1.27 & 1.27   \\ \cline{2-11}
	 & {MCP} & 1.28 & 1.29 & 1.27 & 1.27 & 1.27 & 1.27 & 1.27 & 1.27 & 1.27  \\ \hline\hline
	%
	%
	%%% Case ? in arXiv = case ? in program
	%%% n=100
	\multirow{3}{*}{6a}  
	 & {LASSO} & - & 1.94 & - & 2.04 & - & 21.35 & - & 21.35 & 1.93   \\ \cline{2-11}
	 & {SCAD} & - & 1.70 & - & 1.57 & - & 21.35 & - & 21.35 & 1.55   \\ \cline{2-11}
	 & {MCP} & - & 1.92 & - & 1.57 & - & 21.35 & - & 21.35 & 1.55  \\ \hline\hline
	%%% A2:n=1000 ok
	\multirow{3}{*}{6b} 
	 & {LASSO} & 1.34 & 1.32 & 1.46 & 1.35 & 3.26 & 3.26 & 3.26 & 3.26 & 1.32   \\ \cline{2-11}
	 & {SCAD} & 1.28 & 1.28 & 1.30 & 1.29 & 3.26 & 3.26 & 3.26 & 3.26 & 1.28   \\ \cline{2-11}
	 & {MCP} & 1.29 & 1.29 & 1.28 & 1.28 & 3.26 & 3.26 & 3.26 & 3.26 & 1.28  \\ \hline\hline
	%
	%
	%%% CaseA=sim3
	%%% A1:n=100 ok
	\multirow{3}{*}{7a}  
	 & {LASSO} & - & 21.20 & - & 21.20 & - & 2009.84 & - & 2009.84 & 21.20   \\ \cline{2-11}
	 & {SCAD} & - & {1.52} & - & {1.52} & - & 2009.84 & - & 2009.84 & {1.52}   \\ \cline{2-11}
	 & {MCP} & - & {1.52} & - & {1.52} & - & 2009.84 & - & 2009.84 & {1.52}  \\ \hline\hline
	%%% A2:n=1000 ok
	\multirow{3}{*}{7b} 
	 & {LASSO} & 1.34 & 1.32 & 1.46 & 1.35 & 201.58 & 201.58 & 201.58 & 201.58 & 1.32   \\ \cline{2-11}
	 & {SCAD} & 1.28 & 1.28 & 1.28 & 1.28 & 201.58 & 201.58 & 201.58 & 201.58 & 1.28   \\ \cline{2-11}
	 & {MCP} & 1.29 & 1.29 & 1.28 & 1.28 & 201.58 & 201.58 & 201.58 & 201.58 & 1.28  \\ \hline\hline
	%
	%
	%%% CaseA=sim3
	%%% A1:n=100 ok
	\multirow{3}{*}{8a}  
	 & {LASSO} & - & 1965 & - & 1965 & - & 200862 & - & 200862 & 1965   \\ \cline{2-11}
	 & {SCAD} & - & 1.52 & - & 1.52 & - & 200862 & - & 200862 & 1.52   \\ \cline{2-11}
	 & {MCP} & - & 1.52 & - & 1.52 & - & 200862 & - & 200862 & 1.52  \\ \hline\hline
	%%% A2:n=1000 ok
	\multirow{3}{*}{8b} 
	 & {LASSO} & 1.34 & 1.32 & 1.46 & 1.35 & 20032 & 20032 & 20032 & 20032 & 1.32   \\ \cline{2-11}
	 & {SCAD} & 1.28 & 1.28 & 1.28 & 1.28 & 20032 & 20032 & 20032 & 20032 & 1.28   \\ \cline{2-11}
	 & {MCP} & 1.29 & 1.29 & 1.28 & 1.28 & 20032 & 20032 & 20032 & 20032 & 1.28  \\ \hline\hline
	%
	%
%\clearpage
	%
	%
	%%% CaseA=sim3
	%%% A1:n=100 ok
	\multirow{3}{*}{9a}  
	 & {LASSO} & 1.29 & 1.31 & 1.29 & 1.29 & 1.29 & 1.29 & 1.29 & 1.29 & 1.30   \\ \cline{2-11}
	 & {SCAD} & 1.30 & 1.32 & 1.29 & 1.30 & 1.29 & 1.29 & 1.29 & 1.29 & 1.31   \\ \cline{2-11}
	 & {MCP} & 1.31 & 1.33 & 1.30 & 1.30 & 1.29 & 1.29 & 1.29 & 1.29 & 1.31  \\ \hline\hline
	%%% A2:n=1000 ok
	\multirow{3}{*}{9b} 
	 & {LASSO} & 1.26 & 1.26 & 1.26 & 1.26 & 1.26 & 1.26 & 1.26 & 1.26 & 1.26   \\ \cline{2-11}
	 & {SCAD} & 1.26 & 1.26 & 1.26 & 1.26 & 1.26 & 1.26 & 1.26 & 1.26 & 1.26   \\ \cline{2-11}
	 & {MCP} & 1.26 & 1.26 & 1.26 & 1.26 & 1.26 & 1.26 & 1.26 & 1.26 & 1.26  \\ \hline\hline
	%
	%
\clearpage
	%
	%
	%%% CaseA=sim3
	%%% A1:n=100 ok
	\multirow{3}{*}{10a}  
	 & {LASSO} & 1.39 & 1.36 & 1.45 & 1.37 & 5.25 & 5.25 & 5.25 & 5.25 & 1.36   \\ \cline{2-11}
	 & {SCAD} & 1.32 & 1.33 & 1.31 & 1.31 & 5.25 & 5.25 & 5.25 & 5.25 & 1.32   \\ \cline{2-11}
	 & {MCP} & 1.33 & 1.34 & 1.31 & 1.31 & 5.25 & 5.25 & 5.25 & 5.25 & 1.32  \\ \hline\hline
	%%% A2:n=1000 ok
	\multirow{3}{*}{10b} 
	 & {LASSO} & 1.26 & 1.26 & 1.27 & 1.27 & 1.65 & 1.65 & 1.65 & 1.65 & 1.26   \\ \cline{2-11}
	 & {SCAD} & 1.26 & 1.26 & 1.26 & 1.26 & 1.65 & 1.65 & 1.65 & 1.65 & 1.26   \\ \cline{2-11}
	 & {MCP} & 1.26 & 1.26 & 1.26 & 1.26 & 1.65 & 1.65 & 1.65 & 1.65 & 1.26  \\ \hline\hline
	%
	%
	%%% CaseA=sim3
	%%% A1:n=100 ok
	\multirow{3}{*}{11a}  
	 & {LASSO} & 1.40 & 1.36 & 1.45 & 1.37 & 402.11 & 402.11 & 402.11 & 402.11 & 1.36   \\ \cline{2-11}
	 & {SCAD} & 1.32 & 1.33 & 1.31 & 1.31 & 402.11 & 402.11 & 402.11 & 402.11 & 1.32   \\ \cline{2-11}
	 & {MCP} & 1.33 & 1.33 & 1.31 & 1.31 & 402.11 & 402.11 & 402.11 & 402.11 & 1.32  \\ \hline\hline
	%%% A2:n=1000 ok
	\multirow{3}{*}{11b} 
	 & {LASSO} & 1.26 & 1.26 & 1.27 & 1.26 & 41.30 & 41.30 & 41.30 & 41.30 & 1.26   \\ \cline{2-11}
	 & {SCAD} & 1.26 & 1.26 & 1.26 & 1.26 & 41.30 & 41.30 & 41.30 & 41.30 & 1.26   \\ \cline{2-11}
	 & {MCP} & 1.26 & 1.26 & 1.26 & 1.26 & 41.30 & 41.30 & 41.30 & 41.30 & 1.26  \\ \hline\hline
	%
	%
	%%% CaseA=sim3
	%%% A1:n=100 ok
	\multirow{3}{*}{12a}  
	 & {LASSO} & 1.40 & 1.37 & 1.45 & 1.38 & 40100 & 40100 & 40100 & 40100 & 1.37   \\ \cline{2-11}
	 & {SCAD} & 1.31 & 1.31 & 1.31 & 1.31 & 40100 & 40100 & 40100 & 40100 & 1.31   \\ \cline{2-11}
	 & {MCP} & 1.32 & 1.32 & 1.31 & 1.31 & 40100 & 40100 & 40100 & 40100 & 1.31  \\ \hline\hline
	%%% A2:n=1000 ok
	\multirow{3}{*}{12b} 
	 & {LASSO} & 1.26 & 1.26 & 1.27 & 1.27 & 4006 & 4006 & 4006 & 4006 & 1.26   \\ \cline{2-11}
	 & {SCAD} & 1.26 & 1.26 & 1.26 & 1.26 & 4006 & 4006 & 4006 & 4006 & 1.26   \\ \cline{2-11}
	 & {MCP} & 1.26 & 1.26 & 1.26 & 1.26 & 4006 & 4006 & 4006 & 4006 & 1.26  \\ \hline\hline
	%
	%
	%%% CaseA=sim3
	%%% A1:n=100 ok
	\multirow{3}{*}{13a}  
	 & {LASSO} & - & 1.63 & - & 1.65 & - & 1.66 & - & 1.66 & 1.63   \\ \cline{2-11}
	 & {SCAD} & - & 2.12 & - & 1.65 & - & 1.66 & - & 1.66 & 1.63   \\ \cline{2-11}
	 & {MCP} & - & 2.09 & - & 1.68 & - & 1.66 & - & 1.66 & 1.65  \\ \hline\hline
	%%% A2:n=1000 ok
	\multirow{3}{*}{13b} 
	 & {LASSO} & 1.29 & 1.29 & 1.29 & 1.29 & 1.29 & 1.29 & 1.29 & 1.29 & 1.29   \\ \cline{2-11}
	 & {SCAD} & 1.29 & 1.30 & 1.29 & 1.29 & 1.29 & 1.29 & 1.29 & 1.29 & 1.29   \\ \cline{2-11}
	 & {MCP} & 1.30 & 1.31 & 1.29 & 1.29 & 1.29 & 1.29 & 1.29 & 1.29 & 1.29  \\ \hline\hline
	%
	%
	%%% CaseA=sim3
	%%% A1:n=100 ok
	\multirow{3}{*}{14a}  
	 & {LASSO} & - & 2.95 & - & 2.97 & - & 41.18 & - & 41.18 & 2.96   \\ \cline{2-11}
	 & {SCAD} & - & 2.39 & - & 2.41 & - & 41.18 & - & 41.18 & 6.03   \\ \cline{2-11}
	 & {MCP} & - & 2.56 & - & 2.24 & - & 41.18 & - & 41.18 & 4.84  \\ \hline\hline
	%%% A2:n=1000 ok
	\multirow{3}{*}{14b} 
	 & {LASSO} & 1.42 & 1.35 & 1.75 & 1.39 & 5.25 & 5.25 & 5.25 & 5.25 & 1.35   \\ \cline{2-11}
	 & {SCAD} & 1.31 & 1.31 & 1.37 & 1.32 & 5.25 & 5.25 & 5.25 & 5.25 & 1.30   \\ \cline{2-11}
	 & {MCP} & 1.31 & 1.31 & 1.31 & 1.31 & 5.25 & 5.25 & 5.25 & 5.25 & 1.30  \\ \hline\hline
	%
	%
	%%% CaseA=sim3
	%%% A1:n=100 ok
	\multirow{3}{*}{15a}  
	 & {LASSO} & - & 100.23 & - & 100.23 & - & 3992.99 & - & 3992.99 & 100.23   \\ \cline{2-11}
	 & {SCAD} & - & 17.21 & - & 17.23 & - & 3992.99 & - & 3992.99 & 112.86   \\ \cline{2-11}
	 & {MCP} & - & 7.86 & - & 7.87 & - & 3992.99 & - & 3992.99 & 45.44  \\ \hline\hline
	%%% A2:n=1000 ok
	\multirow{3}{*}{15b} 
	 & {LASSO} & 1.42 & 1.35 & 1.77 & 1.39 & 401.25 & 401.25 & 401.25 & 401.25 & 1.35   \\ \cline{2-11}
	 & {SCAD} & 1.31 & 1.31 & 1.30 & 1.30 & 401.25 & 401.25 & 401.25 & 401.25 & 1.30   \\ \cline{2-11}
	 & {MCP} & 1.31 & 1.31 & 1.30 & 1.30 & 401.25 & 401.25 & 401.25 & 401.25 & 1.30  \\ \hline\hline
	%
	%
	%%% CaseA=sim3
	%%% A1:n=100 ok
	\multirow{3}{*}{16a}  
	 & {LASSO} & - & 9830 & - & 9830 & - & 399173 & - & 399173 & 9830   \\ \cline{2-11}
	 & {SCAD} & - & 1540 & - & 1540 & - & 399173 & - & 399173 & 11771   \\ \cline{2-11}
	 & {MCP} & - & 728 & - & 729 & - & 399173 & - & 399173 & 3741  \\ \hline\hline
	%%% A2:n=1000 ok
	\multirow{3}{*}{16b} 
	 & {LASSO} & 1.43 & 1.39 & 1.77 & 1.40 & 4007 & 4007 & 4007 & 4007 & 1.39   \\ \cline{2-11}
	 & {SCAD} & 1.31 & 1.30 & 1.30 & 1.30 & 4007 & 4007 & 4007 & 4007 & 1.30   \\ \cline{2-11}
	 & {MCP} & 1.31 & 1.31 & 1.30 & 1.30 & 4007 & 4007 & 4007 & 4007 & 1.30  \\ \hline\hline
	%
	%
	%
	%
	%%% CaseA=sim3
	%%% A1:n=100 ok
	\multirow{3}{*}{17a}  
	 & {LASSO} & 1.31 & 1.32 & 1.31 & 1.31 & 1.31 & 1.31 & 1.31 & 1.31 & 1.32   \\ \cline{2-11}
	 & {SCAD} & 1.31 & 1.34 & 1.31 & 1.32 & 1.31 & 1.31 & 1.31 & 1.31 & 1.33   \\ \cline{2-11}
	 & {MCP} & 1.33 & 1.34 & 1.32 & 1.32 & 1.31 & 1.31 & 1.31 & 1.31 & 1.33  \\ \hline\hline
	%%% A2:n=1000 ok
	\multirow{3}{*}{17b} 
	 & {LASSO} & 1.26 & 1.26 & 1.26 & 1.26 & 1.26 & 1.26 & 1.26 & 1.26 & 1.26   \\ \cline{2-11}
	 & {SCAD} & 1.26 & 1.26 & 1.26 & 1.26 & 1.26 & 1.26 & 1.26 & 1.26 & 1.26   \\ \cline{2-11}
	 & {MCP} & 1.26 & 1.26 & 1.26 & 1.26 & 1.26 & 1.26 & 1.26 & 1.26 & 1.26  \\ \hline\hline
	%
	%
	%%% CaseA=sim3
	%%% A1:n=100 ok
	\multirow{3}{*}{18a}  
	 & {LASSO} & 1.47 & 1.37 & 1.52 & 1.38 & 7.22 & 7.22 & 7.22 & 7.22 & 1.37   \\ \cline{2-11}
	 & {SCAD} & 1.34 & 1.35 & 1.34 & 1.34 & 7.22 & 7.22 & 7.22 & 7.22 & 1.35   \\ \cline{2-11}
	 & {MCP} & 1.35 & 1.35 & 1.34 & 1.34 & 7.22 & 7.22 & 7.22 & 7.22 & 1.35  \\ \hline\hline
	%%% A2:n=1000 ok
	\multirow{3}{*}{18b} 
	 & {LASSO} & 1.27 & 1.26 & 1.28 & 1.27 & 1.85 & 1.85 & 1.85 & 1.85 & 1.26   \\ \cline{2-11}
	 & {SCAD} & 1.26 & 1.26 & 1.26 & 1.26 & 1.85 & 1.85 & 1.85 & 1.85 & 1.26   \\ \cline{2-11}
	 & {MCP} & 1.26 & 1.26 & 1.26 & 1.26 & 1.85 & 1.85 & 1.85 & 1.85 & 1.26  \\ \hline\hline
	%
	%
	%%% CaseA=sim3
	%%% A1:n=100 ok
	\multirow{3}{*}{19a}  
	 & {LASSO} & 1.45 & 1.37 & 1.53 & 1.38 & 600.25 & 600.25 & 600.25 & 600.25 & 1.37   \\ \cline{2-11}
	 & {SCAD} & 1.34 & 1.35 & 1.33 & 1.34 & 600.25 & 600.25 & 600.25 & 600.25 & 1.34   \\ \cline{2-11}
	 & {MCP} & 1.35 & 1.35 & 1.34 & 1.34 & 600.25 & 600.25 & 600.25 & 600.25 & 1.34  \\ \hline\hline
	%%% A2:n=1000 ok
	\multirow{3}{*}{19b} 
	 & {LASSO} & 1.27 & 1.26 & 1.28 & 1.27 & 61.45 & 61.45 & 61.45 & 61.45 & 1.26   \\ \cline{2-11}
	 & {SCAD} & 1.26 & 1.26 & 1.26 & 1.26 & 61.45 & 61.45 & 61.45 & 61.45 & 1.26   \\ \cline{2-11}
	 & {MCP} & 1.26 & 1.26 & 1.26 & 1.26 & 61.45 & 61.45 & 61.45 & 61.45 & 1.26  \\ \hline\hline
	%
	%
	%%% CaseA=sim3
	%%% A1:n=100 ok
	\multirow{3}{*}{20a}  
	 & {LASSO} & 1.47 & 1.43 & 1.54 & 1.44 & 59924 & 59924 & 59924 & 59924 & 1.43   \\ \cline{2-11}
	 & {SCAD} & 1.33 & 1.33 & 1.33 & 1.33 & 59924 & 59924 & 59924 & 59924 & 1.33   \\ \cline{2-11}
	 & {MCP} & 1.34 & 1.34 & 1.33 & 1.33 & 59924 & 59924 & 59924 & 59924 & 1.34  \\ \hline\hline
	%%% A2:n=1000 ok
	\multirow{3}{*}{20b} 
	 & {LASSO} & 1.27 & 1.27 & 1.28 & 1.27 & 6022 & 6022 & 6022 & 6022 & 1.27   \\ \cline{2-11}
	 & {SCAD} & 1.26 & 1.26 & 1.26 & 1.26 & 6022 & 6022 & 6022 & 6022 & 1.26   \\ \cline{2-11}
	 & {MCP} & 1.26 & 1.26 & 1.26 & 1.26 & 6022 & 6022 & 6022 & 6022 & 1.26  \\ \hline\hline
	%
	%
	%%% CaseA=sim3
	%%% A1:n=100 ok
	\multirow{3}{*}{21a}  
	 & {LASSO} & - & 1.73 & - & 1.83 & - & 1.86 & - & 1.86 & 1.76   \\ \cline{2-11}
	 & {SCAD} & - & 2.17 & - & 1.84 & - & 1.86 & - & 1.86 & 1.78   \\ \cline{2-11}
	 & {MCP} & - & 2.14 & - & 1.84 & - & 1.86 & - & 1.86 & 1.81  \\ \hline\hline
	%%% A2:n=1000 ok
	\multirow{3}{*}{21b} 
	 & {LASSO} & 1.30 & 1.31 & 1.31 & 1.31 & 1.31 & 1.31 & 1.31 & 1.31 & 1.31   \\ \cline{2-11}
	 & {SCAD} & 1.30 & 1.32 & 1.31 & 1.31 & 1.31 & 1.31 & 1.31 & 1.31 & 1.31   \\ \cline{2-11}
	 & {MCP} & 1.31 & 1.33 & 1.31 & 1.31 & 1.31 & 1.31 & 1.31 & 1.31 & 1.31  \\ \hline\hline
	%
	%
	%%% CaseA=sim3
	%%% A1:n=100 ok
	\multirow{3}{*}{22a}  
	 & {LASSO} & - & 4.17 & - & 4.18 & - & 61.05 & - & 61.05 & 4.43   \\ \cline{2-11}
	 & {SCAD} & - & 3.51 & - & 3.56 & - & 61.05 & - & 61.05 & 20.07   \\ \cline{2-11}
	 & {MCP} & - & 3.12 & - & 3.16 & - & 61.05 & - & 61.05 & 19.42  \\ \hline\hline
	%%% A2:n=1000 ok
	\multirow{3}{*}{22b} 
	 & {LASSO} & 1.52 & 1.37 & 1.99 & 1.40 & 7.26 & 7.26 & 7.26 & 7.26 & 1.36   \\ \cline{2-11}
	 & {SCAD} & 1.33 & 1.33 & 1.39 & 1.34 & 7.26 & 7.26 & 7.26 & 7.26 & 1.33   \\ \cline{2-11}
	 & {MCP} & 1.33 & 1.34 & 1.33 & 1.33 & 7.26 & 7.26 & 7.26 & 7.26 & 1.33  \\ \hline\hline
	%
	%
	%%% CaseA=sim3
	%%% A1:n=100 ok
	\multirow{3}{*}{23a}  
	 & {LASSO} & - & 224.32 & - & 224.32 & - & 5985 & - & 5985 & 235.42   \\ \cline{2-11}
	 & {SCAD} & - & 127.43 & - & 127.59 & - & 5985 & - & 5985 & 1609.98   \\ \cline{2-11}
	 & {MCP} & - & 85.82 & - & 85.90 & - & 5985 & - & 5985 & 1351.60  \\ \hline\hline
	%%% A2:n=1000 ok
	\multirow{3}{*}{23b} 
	 & {LASSO} & 1.54 & 1.37 & 2.21 & 1.40 & 601..62 & 601..62 & 601..62 & 601..62 & 1.36   \\ \cline{2-11}
	 & {SCAD} & 1.33 & 1.33 & 1.33 & 1.33 & 601..62 & 601..62 & 601..62 & 601..62 & 1.33   \\ \cline{2-11}
	 & {MCP} & 1.33 & 1.34 & 1.33 & 1.33 & 601..62 & 601..62 & 601..62 & 601..62 & 1.33  \\ \hline\hline
	%
	%
	%%% CaseA=sim3
	%%% A1:n=100 ok
	\multirow{3}{*}{24a}  
	 & {LASSO} & - & 22282 & - & 22288 & - & 598401 & - & 598401 & 23403   \\ \cline{2-11}
	 & {SCAD} & - & 12921 & - & 12974 & - & 598401 & - & 598401 & 160901   \\ \cline{2-11}
	 & {MCP} & - & 8716 & - & 8724 & - & 598401 & - & 598401 & 140537  \\ \hline\hline
	%%% A2:n=1000 ok
	\multirow{3}{*}{24b} 
	 & {LASSO} & 1.57 & 1.49 & 2.22 & 1.49 & 60034 & 60034 & 60034 & 60034 & 1.49   \\ \cline{2-11}
	 & {SCAD} & 1.33 & 1.33 & 1.33 & 1.33 & 60034 & 60034 & 60034 & 60034 & 1.33   \\ \cline{2-11}
	 & {MCP} & 1.33 & 1.33 & 1.33 & 1.33 & 60034 & 60034 & 60034 & 60034 & 1.33  \\ \hline\hline
	%
	%
	%
	%
		%%% CaseA=sim3
	%%% A1:n=100 ok
	\multirow{3}{*}{25a}  
	 & {LASSO} & 1.32 & 1.34 & 1.33 & 1.33 & 1.33 & 1.33 & 1.33 & 1.33 & 1.33   \\ \cline{2-11}
	 & {SCAD} & 1.33 & 1.35 & 1.33 & 1.34 & 1.33 & 1.33 & 1.33 & 1.33 & 1.35   \\ \cline{2-11}
	 & {MCP} & 1.34 & 1.35 & 1.33 & 1.34 & 1.33 & 1.33 & 1.33 & 1.33 & 1.35  \\ \hline\hline
	%%% A2:n=1000 ok
	\multirow{3}{*}{25b} 
	 & {LASSO} & 1.26 & 1.26 & 1.26 & 1.26 & 1.26 & 1.26 & 1.26 & 1.26 & 1.26   \\ \cline{2-11}
	 & {SCAD} & 1.26 & 1.26 & 1.26 & 1.26 & 1.26 & 1.26 & 1.26 & 1.26 & 1.26   \\ \cline{2-11}
	 & {MCP} & 1.26 & 1.26 & 1.26 & 1.26 & 1.26 & 1.26 & 1.26 & 1.26 & 1.26  \\ \hline\hline
	%
	%
	%%% CaseA=sim3
	%%% A1:n=100 ok
	\multirow{3}{*}{26a}  
	 & {LASSO} & 1.49 & 1.38 & 1.55 & 1.39 & 9.28 & 9.28 & 9.28 & 9.28 & 1.38   \\ \cline{2-11}
	 & {SCAD} & 1.36 & 1.37 & 1.36 & 1.36 & 9.28 & 9.28 & 9.28 & 9.28 & 1.37   \\ \cline{2-11}
	 & {MCP} & 1.37 & 1.37 & 1.36 & 1.36 & 9.28 & 9.28 & 9.28 & 9.28 & 1.37  \\ \hline\hline
	%%% A2:n=1000 ok
	\multirow{3}{*}{26b} 
	 & {LASSO} & 1.27 & 1.26 & 1.28 & 1.27 & 2.06 & 2.06 & 2.06 & 2.06 & 1.26   \\ \cline{2-11}
	 & {SCAD} & 1.26 & 1.26 & 1.26 & 1.26 & 2.06 & 2.06 & 2.06 & 2.06 & 1.26   \\ \cline{2-11}
	 & {MCP} & 1.26 & 1.26 & 1.26 & 1.26 & 2.06 & 2.06 & 2.06 & 2.06 & 1.26  \\ \hline\hline
	%
	%
	%%% CaseA=sim3
	%%% A1:n=100 ok
	\multirow{3}{*}{27a}  
	 & {LASSO} & 1.49 & 1.38 & 1.55 & 1.38 & 804.48 & 804.48 & 804.48 & 804.48 & 1.38   \\ \cline{2-11}
	 & {SCAD} & 1.36 & 1.37 & 1.36 & 1.36 & 804.48 & 804.48 & 804.48 & 804.48 & 1.37   \\ \cline{2-11}
	 & {MCP} & 1.37 & 1.37 & 1.36 & 1.36 & 804.48 & 804.48 & 804.48 & 804.48 & 1.36  \\ \hline\hline
	%%% A2:n=1000 ok
	\multirow{3}{*}{27b} 
	 & {LASSO} & 1.27 & 1.26 & 1.28 & 1.27 & 81.34 & 81.34 & 81.34 & 81.34 & 1.26   \\ \cline{2-11}
	 & {SCAD} & 1.26 & 1.26 & 1.26 & 1.26 & 81.34 & 81.34 & 81.34 & 81.34 & 1.26   \\ \cline{2-11}
	 & {MCP} & 1.26 & 1.26 & 1.26 & 1.26 & 81.34 & 81.34 & 81.34 & 81.34 & 1.26  \\ \hline\hline
	%
	%
	%%% CaseA=sim3
	%%% A1:n=100 ok
	\multirow{3}{*}{28a}  
	 & {LASSO} & 1.56 & 1.51 & 1.61 & 1.51 & 80327 & 80327 & 80327 & 80327 & 1.51   \\ \cline{2-11}
	 & {SCAD} & 1.36 & 1.36 & 1.36 & 1.36 & 80327 & 80327 & 80327 & 80327 & 1.36   \\ \cline{2-11}
	 & {MCP} & 1.36 & 1.36 & 1.36 & 1.36 & 80327 & 80327 & 80327 & 80327 & 1.36  \\ \hline\hline
	%%% A2:n=1000 ok
	\multirow{3}{*}{28b} 
	 & {LASSO} & 1.27 & 1.27 & 1.28 & 1.27 & 8006 & 8006 & 8006 & 8006 & 1.27   \\ \cline{2-11}
	 & {SCAD} & 1.26 & 1.26 & 1.26 & 1.26 & 8006 & 8006 & 8006 & 8006 & 1.26   \\ \cline{2-11}
	 & {MCP} & 1.26 & 1.26 & 1.26 & 1.26 & 8006 & 8006 & 8006 & 8006 & 1.26  \\ \hline\hline
	%
	%
	%%% CaseA=sim3
	%%% A1:n=100 ok
	\multirow{3}{*}{29a}  
	 & {LASSO} & - & 1.81 & - & 2.01 & - & 2.06 & - & 2.06 & 1.87   \\ \cline{2-11}
	 & {SCAD} & - & 2.20 & - & 2.02 & - & 2.06 & - & 2.06 & 1.92   \\ \cline{2-11}
	 & {MCP} & - & 2.18 & - & 1.97 & - & 2.06 & - & 2.06 & 1.97  \\ \hline\hline
	%%% A2:n=1000 ok
	\multirow{3}{*}{29b} 
	 & {LASSO} & 1.32 & 1.32 & 1.33 & 1.33 & 1.33 & 1.33 & 1.33 & 1.33 & 1.32   \\ \cline{2-11}
	 & {SCAD} & 1.32 & 1.34 & 1.33 & 1.33 & 1.33 & 1.33 & 1.33 & 1.33 & 1.32   \\ \cline{2-11}
	 & {MCP} & 1.33 & 1.34 & 1.33 & 1.33 & 1.33 & 1.33 & 1.33 & 1.33 & 1.33  \\ \hline\hline
	%
	%
	%%% CaseA=sim3
	%%% A1:n=100 ok
	\multirow{3}{*}{30a}  
	 & {LASSO} & - & 5.19 & - & 5.20 & - & 81.20 & - & 81.20 & 5.98   \\ \cline{2-11}
	 & {SCAD} & - & 4.03 & - & 4.08 & - & 81.20 & - & 81.20 & 32.41   \\ \cline{2-11}
	 & {MCP} & - & 3.51 & - & 3.54 & - & 81.20 & - & 81.20 & 33.11  \\ \hline\hline
	%%% A2:n=1000 ok
	\multirow{3}{*}{30b} 
	 & {LASSO} & 1.63 & 1.37 & 2.09 & 1.39 & 9.26 & 9.26 & 9.26 & 9.26 & 1.37   \\ \cline{2-11}
	 & {SCAD} & 1.35 & 1.36 & 1.40 & 1.36 & 9.26 & 9.26 & 9.26 & 9.26 & 1.35   \\ \cline{2-11}
	 & {MCP} & 1.36 & 1.36 & 1.35 & 1.35 & 9.26 & 9.26 & 9.26 & 9.26 & 1.35  \\ \hline\hline
	%
	%
	%%% CaseA=sim3
	%%% A1:n=100 ok
	\multirow{3}{*}{31a}  
	 & {LASSO} & - & 325.87 & - & 325.87 & - & 8001.53 & - & 8001.53 & 386.17   \\ \cline{2-11}
	 & {SCAD} & - & 177.62 & - & 178.04 & - & 8001.53 & - & 8001.53 & 2957.55   \\ \cline{2-11}
	 & {MCP} & - & 122.05 & - & 122.20 & - & 8001.53 & - & 8001.53 & 3004.89  \\ \hline\hline
	%%% A2:n=1000 ok
	\multirow{3}{*}{31b} 
	 & {LASSO} & 1.70 & 1.37 & 3.07 & 1.39 & 801.68 & 801.68 & 801.68 & 801.68 & 1.37   \\ \cline{2-11}
	 & {SCAD} & 1.35 & 1.36 & 1.35 & 1.35 & 801.68 & 801.68 & 801.68 & 801.68 & 1.35   \\ \cline{2-11}
	 & {MCP} & 1.36 & 1.36 & 1.35 & 1.35 & 801.68 & 801.68 & 801.68 & 801.68 & 1.35  \\ \hline\hline
	%
	%
	%%% CaseA=sim3
	%%% A1:n=100 ok
	\multirow{3}{*}{32a}  
	 & {LASSO} & - & 32492 & - & 32497 & - & 800092 & - & 800092 & 38123   \\ \cline{2-11}
	 & {SCAD} & - & 18310 & - & 18382 & - & 800092 & - & 800092 & 289151   \\ \cline{2-11}
	 & {MCP} & - & 12433 & - & 12456 & - & 800092 & - & 800092 & 299076  \\ \hline\hline
	%%% A2:n=1000 ok
	\multirow{3}{*}{32b} 
	 & {LASSO} & 1.78 & 1.60 & 3.12 & 1.60 & 80040 & 80040 & 80040 & 80040 & 1.60   \\ \cline{2-11}
	 & {SCAD} & 1.35 & 1.35 & 1.35 & 1.35 & 80040 & 80040 & 80040 & 80040 & 1.35   \\ \cline{2-11}
	 & {MCP} & 1.35 & 1.35 & 1.35 & 1.35 & 80040 & 80040 & 80040 & 80040 & 1.35  \\ \hline
	%
	%
    %\end{tabular}
  %\end{center}
%}
\end{longtable}
%\end{table*}
%\end{sidewaystable}
} %end of scriptsize


\clearpage

%%%%%%%%%%%%%%%%%%%%%%%%%%%%% t3, generalization #############################
{\scriptsize
%\begin{sidewaystable}%[htb]
%\begin{table*}%[htb]
\begin{longtable}{|c|c|rrrrrrrrr|}%[htb]
%{ 
  %\begin{center}
    \caption{
    The results on generalization for $q=3/2$ (the $t$-error with $\nu=3$).
	}
   \label{tab:t3gen} \\
%\scriptsize
%    \begin{tabular}{|c|c|rrrrrrrrr|} %\hline
	\hline
	Case & Method & AIC1 & AIC2 & BIC1 & BIC2 & $L_q$-A1 & $L_q$-A2 & $L_q$-B1 & $L_q$-B2 & CV \\ \hline\hline
	\endfirsthead
	%
	\hline
	Case & Method & AIC1 & AIC2 & BIC1 & BIC2 & $L_q$-A1 & $L_q$-A2 & $L_q$-B1 & $L_q$-B2 & CV \\ \hline\hline
	\endhead
	%
	%\hline 
	\endfoot
	%
	%\hline 
	\endlastfoot
	%%% Case ? in arXiv = case ? in program
	%%% n=100
	\multirow{3}{*}{1a}  
	 & {LASSO} & 2.88 & 2.89 & 2.87 & 2.87 & 2.90 & 2.91 & 2.88 & 2.89 & 2.89   \\ \cline{2-11}
	 & {SCAD} & 2.89 & 2.90 & 2.87 & 2.87 & 2.91 & 2.93 & 2.88 & 2.90 & 2.89   \\ \cline{2-11}
	 & {MCP} & 2.90 & 2.90 & 2.88 & 2.88 & 2.93 & 2.94 & 2.89 & 2.90 & 2.90  \\ \hline\hline
	%%% n=1000
	\multirow{3}{*}{1b} 
	 & {LASSO} & 2.92 & 2.92 & 2.92 & 2.92 & 2.92 & 2.92 & 2.92 & 2.92 & 2.92   \\ \cline{2-11}
	 & {SCAD} & 2.92 & 2.92 & 2.92 & 2.92 & 2.92 & 2.92 & 2.92 & 2.92 & 2.92   \\ \cline{2-11}
	 & {MCP} & 2.92 & 2.92 & 2.92 & 2.92 & 2.92 & 2.92 & 2.92 & 2.92 & 2.92  \\ \hline\hline
	%
	%
	%%% Case ? in arXiv = case ? in program
	%%% n=100
	\multirow{3}{*}{2a}  
	 & {LASSO} & 3.08 & 3.00 & 3.11 & 3.02 & 3.07 & 3.05 & 3.12 & 3.09 & 3.02   \\ \cline{2-11}
	 & {SCAD} & 3.01 & 2.95 & 3.02 & 2.94 & 2.99 & 2.99 & 3.03 & 3.00 & 2.96   \\ \cline{2-11}
	 & {MCP} & 2.97 & 2.95 & 2.96 & 2.93 & 2.97 & 2.98 & 2.97 & 2.97 & 2.97  \\ \hline\hline
	%%% A2:n=1000 ok
	\multirow{3}{*}{2b} 
	 & {LASSO} & 2.94 & 2.93 & 2.95 & 2.94 & 2.94 & 2.94 & 2.95 & 2.95 & 2.94   \\ \cline{2-11}
	 & {SCAD} & 2.94 & 2.93 & 2.94 & 2.93 & 2.93 & 2.93 & 2.94 & 2.94 & 2.93   \\ \cline{2-11}
	 & {MCP} & 2.93 & 2.93 & 2.93 & 2.93 & 2.93 & 2.93 & 2.93 & 2.93 & 2.93  \\ \hline\hline
	%
	%
	%%% Case ? in arXiv = case ? in program
	%%% n=100
	\multirow{3}{*}{3a}  
	 & {LASSO} & 3.10 & 3.01 & 3.13 & 3.02 & 3.07 & 3.05 & 3.12 & 3.08 & 3.02   \\ \cline{2-11}
	 & {SCAD} & 2.92 & 2.93 & 2.91 & 2.91 & 2.94 & 2.96 & 2.92 & 2.93 & 2.93   \\ \cline{2-11}
	 & {MCP} & 2.93 & 2.94 & 2.91 & 2.91 & 2.96 & 2.97 & 2.93 & 2.93 & 2.94  \\ \hline\hline
	%%% A2:n=1000 ok
	\multirow{3}{*}{3b} 
	 & {LASSO} & 2.94 & 2.93 & 2.95 & 2.94 & 2.94 & 2.94 & 2.95 & 2.94 & 2.94   \\ \cline{2-11}
	 & {SCAD} & 2.93 & 2.93 & 2.92 & 2.92 & 2.93 & 2.93 & 2.93 & 2.93 & 2.93   \\ \cline{2-11}
	 & {MCP} & 2.93 & 2.93 & 2.93 & 2.92 & 2.93 & 2.93 & 2.93 & 2.93 & 2.93  \\ \hline\hline
	%
	%
	%%% Case ? in arXiv = case ? in program
	%%% n=100
	\multirow{3}{*}{4a}  
	 & {LASSO} & 3.10 & 3.00 & 3.13 & 3.02 & 3.07 & 3.05 & 3.12 & 3.08 & 3.01   \\ \cline{2-11}
	 & {SCAD} & 2.92 & 2.93 & 2.91 & 2.91 & 2.94 & 2.96 & 2.92 & 2.93 & 2.92   \\ \cline{2-11}
	 & {MCP} & 2.93 & 2.94 & 2.91 & 2.91 & 2.96 & 2.97 & 2.93 & 2.93 & 2.93  \\ \hline\hline
	%%% A2:n=1000 ok
	\multirow{3}{*}{4b} 
	 & {LASSO} & 2.94 & 2.93 & 2.95 & 2.94 & 2.94 & 2.94 & 2.95 & 2.94 & 2.94   \\ \cline{2-11}
	 & {SCAD} & 2.93 & 2.93 & 2.92 & 2.92 & 2.93 & 2.93 & 2.93 & 2.93 & 2.93   \\ \cline{2-11}
	 & {MCP} & 2.93 & 2.93 & 2.93 & 2.93 & 2.93 & 2.93 & 2.93 & 2.93 & 2.93  \\ \hline\hline
	%
	%
	%%% Case ? in arXiv = case ? in program
	%%% n=100
	\multirow{3}{*}{5a}  
	 & {LASSO} & - & 3.49 & - & 3.29 & - & 3.55 & - & 10.56 & 41.90   \\ \cline{2-11}
	 & {SCAD} & - & 5.31 & - & 3.29 & - & 3.85 & - & 3.61 & 3.31   \\ \cline{2-11}
	 & {MCP} & - & 5.28 & - & 3.32 & - & 3.98 & - & 3.61 & 3.32  \\ \hline\hline
	%%% A2:n=1000 ok
	\multirow{3}{*}{5b} 
	 & {LASSO} & 2.92 & 2.92 & 2.92 & 2.92 & 2.92 & 2.93 & 2.92 & 2.92 & 2.92   \\ \cline{2-11}
	 & {SCAD} & 2.92 & 2.92 & 2.92 & 2.92 & 2.93 & 2.93 & 2.92 & 2.92 & 2.92   \\ \cline{2-11}
	 & {MCP} & 2.92 & 2.93 & 2.92 & 2.92 & 2.93 & 2.93 & 2.92 & 2.92 & 2.92  \\ \hline\hline
	%
	%
	%%% Case ? in arXiv = case ? in program
	%%% n=100
	\multirow{3}{*}{6a}  
	 & {LASSO} & - & 4.74 & - & 4.73 & - & 4.96 & - & 4.82 & 4.65   \\ \cline{2-11}
	 & {SCAD} & - & 5.17 & - & 4.64 & - & 4.68 & - & 4.80 & 4.47   \\ \cline{2-11}
	 & {MCP} & - & 5.50 & - & 4.68 & - & 4.62 & - & 4.65 & 4.52  \\ \hline\hline
	%%% A2:n=1000 ok
	\multirow{3}{*}{6b} 
	 & {LASSO} & 3.31 & 3.05 & 3.42 & 3.10 & 3.21 & 3.09 & 3.48 & 3.20 & 3.05   \\ \cline{2-11}
	 & {SCAD} & 3.21 & 2.99 & 3.34 & 3.02 & 3.08 & 3.03 & 3.42 & 3.10 & 2.99   \\ \cline{2-11}
	 & {MCP} & 3.06 & 2.99 & 3.11 & 3.00 & 3.00 & 3.01 & 3.17 & 3.04 & 2.99  \\ \hline\hline
	%
	%
	%%% CaseA=sim3
	%%% A1:n=100 ok
	\multirow{3}{*}{7a}  
	 & {LASSO} & - & 23.55 & - & 23.55 & - & 23.55 & - & 23.55 & 23.55   \\ \cline{2-11}
	 & {SCAD} & - & 3.73 & - & 3.72 & - & 3.75 & - & 3.75 & 3.73   \\ \cline{2-11}
	 & {MCP} & - & 3.74 & - & 3.73 & - & 3.77 & - & 3.77 & 3.72  \\ \hline\hline
	%%% A2:n=1000 ok
	\multirow{3}{*}{7b} 
	 & {LASSO} & 3.37 & 3.05 & 3.50 & 3.10 & 3.21 & 3.09 & 3.49 & 3.21 & 3.05   \\ \cline{2-11}
	 & {SCAD} & 2.96 & 2.96 & 2.96 & 2.96 & 2.97 & 2.97 & 2.96 & 2.96 & 2.96   \\ \cline{2-11}
	 & {MCP} & 2.96 & 2.96 & 2.96 & 2.96 & 2.97 & 2.97 & 2.96 & 2.96 & 2.96  \\ \hline\hline
	%
	%
	%%% CaseA=sim3
	%%% A1:n=100 ok
	\multirow{3}{*}{8a}  
	 & {LASSO} & - & 1973 & - & 1973 & - & 1973 & - & 1973 & 1973   \\ \cline{2-11}
	 & {SCAD} & - & 3.72 & - & 3.72 & - & 3.72 & - & 3.72 & 3.72   \\ \cline{2-11}
	 & {MCP} & - & 3.72 & - & 3.72 & - & 3.72 & - & 3.72 & 3.72  \\ \hline\hline
	%%% A2:n=1000 ok
	\multirow{3}{*}{8b} 
	 & {LASSO} & 3.37 & 3.05 & 3.50 & 3.10 & 3.21 & 3.09 & 3.49 & 3.21 & 3.05   \\ \cline{2-11}
	 & {SCAD} & 2.96 & 2.96 & 2.96 & 2.96 & 2.97 & 2.97 & 2.96 & 2.96 & 2.96   \\ \cline{2-11}
	 & {MCP} & 2.96 & 2.96 & 2.96 & 2.96 & 2.97 & 2.97 & 2.96 & 2.96 & 2.96  \\ \hline\hline
	%
	%
%\clearpage
	%
	%
	%%% CaseA=sim3
	%%% A1:n=100 ok
	\multirow{3}{*}{9a}  
	 & {LASSO} & 2.90 & 2.91 & 2.89 & 2.89 & 2.92 & 2.93 & 2.90 & 2.91 & 2.91   \\ \cline{2-11}
	 & {SCAD} & 2.90 & 2.91 & 2.89 & 2.89 & 2.93 & 2.95 & 2.90 & 2.92 & 2.91   \\ \cline{2-11}
	 & {MCP} & 2.92 & 2.93 & 2.89 & 2.90 & 2.95 & 2.96 & 2.91 & 2.92 & 2.92  \\ \hline\hline
	%%% A2:n=1000 ok
	\multirow{3}{*}{9b} 
	 & {LASSO} & 2.92 & 2.92 & 2.92 & 2.92 & 2.92 & 2.92 & 2.92 & 2.92 & 2.93   \\ \cline{2-11}
	 & {SCAD} & 2.92 & 2.92 & 2.92 & 2.92 & 2.92 & 2.92 & 2.92 & 2.92 & 2.93   \\ \cline{2-11}
	 & {MCP} & 2.92 & 2.93 & 2.92 & 2.92 & 2.93 & 2.93 & 2.92 & 2.92 & 2.93  \\ \hline\hline
	%
	%
\clearpage
	%
	%
	%%% CaseA=sim3
	%%% A1:n=100 ok
	\multirow{3}{*}{10a}  
	 & {LASSO} & 3.26 & 3.07 & 3.34 & 3.09 & 3.26 & 3.12 & 3.36 & 3.20 & 3.09   \\ \cline{2-11}
	 & {SCAD} & 3.12 & 3.02 & 3.16 & 3.01 & 3.08 & 3.05 & 3.18 & 3.06 & 3.04   \\ \cline{2-11}
	 & {MCP} & 3.05 & 3.02 & 3.04 & 3.01 & 3.03 & 3.03 & 3.05 & 3.03 & 3.04  \\ \hline\hline
	%%% A2:n=1000 ok
	\multirow{3}{*}{10b} 
	 & {LASSO} & 2.96 & 2.94 & 2.97 & 2.95 & 2.96 & 2.95 & 2.97 & 2.96 & 2.94   \\ \cline{2-11}
	 & {SCAD} & 2.95 & 2.93 & 2.95 & 2.94 & 2.94 & 2.94 & 2.96 & 2.94 & 2.94   \\ \cline{2-11}
	 & {MCP} & 2.94 & 2.93 & 2.94 & 2.93 & 2.94 & 2.94 & 2.94 & 2.94 & 2.94  \\ \hline\hline
	%
	%
	%%% CaseA=sim3
	%%% A1:n=100 ok
	\multirow{3}{*}{11a}  
	 & {LASSO} & 3.33 & 3.08 & 3.41 & 3.10 & 3.27 & 3.13 & 3.38 & 3.20 & 3.09   \\ \cline{2-11}
	 & {SCAD} & 2.98 & 2.99 & 2.96 & 2.96 & 3.00 & 3.01 & 2.97 & 2.98 & 2.99   \\ \cline{2-11}
	 & {MCP} & 2.99 & 2.99 & 2.97 & 2.97 & 3.01 & 3.02 & 2.98 & 2.98 & 2.99  \\ \hline\hline
	%%% A2:n=1000 ok
	\multirow{3}{*}{11b} 
	 & {LASSO} & 2.96 & 2.94 & 2.97 & 2.95 & 2.96 & 2.95 & 2.97 & 2.96 & 2.94   \\ \cline{2-11}
	 & {SCAD} & 2.93 & 2.93 & 2.93 & 2.93 & 2.93 & 2.93 & 2.93 & 2.93 & 2.93   \\ \cline{2-11}
	 & {MCP} & 2.93 & 2.93 & 2.93 & 2.93 & 2.93 & 2.93 & 2.93 & 2.93 & 2.93  \\ \hline\hline
	%
	%
	%%% CaseA=sim3
	%%% A1:n=100 ok
	\multirow{3}{*}{12a}  
	 & {LASSO} & 3.33 & 3.08 & 3.41 & 3.11 & 3.27 & 3.12 & 3.38 & 3.20 & 3.08   \\ \cline{2-11}
	 & {SCAD} & 2.98 & 2.98 & 2.96 & 2.96 & 3.00 & 3.01 & 2.97 & 2.98 & 2.97   \\ \cline{2-11}
	 & {MCP} & 2.99 & 2.99 & 2.97 & 2.97 & 3.01 & 3.02 & 2.98 & 2.98 & 2.98  \\ \hline\hline
	%%% A2:n=1000 ok
	\multirow{3}{*}{12b} 
	 & {LASSO} & 2.96 & 2.94 & 2.97 & 2.95 & 2.96 & 2.94 & 2.97 & 2.96 & 2.94   \\ \cline{2-11}
	 & {SCAD} & 2.93 & 2.93 & 2.93 & 2.93 & 2.93 & 2.93 & 2.93 & 2.93 & 2.93   \\ \cline{2-11}
	 & {MCP} & 2.93 & 2.93 & 2.93 & 2.93 & 2.93 & 2.93 & 2.93 & 2.93 & 2.93  \\ \hline\hline
	%
	%
	%%% CaseA=sim3
	%%% A1:n=100 ok
	\multirow{3}{*}{13a}  
	 & {LASSO} & - & 3.80 & - & 3.50 & - & 3.75 & - & 3.65 & 3.53   \\ \cline{2-11}
	 & {SCAD} & - & 5.46 & - & 3.50 & - & 4.08 & - & 3.82 & 3.50   \\ \cline{2-11}
	 & {MCP} & - & 5.40 & - & 3.56 & - & 4.18 & - & 3.84 & 3.51  \\ \hline\hline
	%%% A2:n=1000 ok
	\multirow{3}{*}{13b} 
	 & {LASSO} & 2.94 & 2.94 & 2.94 & 2.94 & 2.94 & 2.95 & 2.94 & 2.94 & 2.94   \\ \cline{2-11}
	 & {SCAD} & 2.94 & 2.94 & 2.94 & 2.94 & 2.94 & 2.95 & 2.94 & 2.94 & 2.94   \\ \cline{2-11}
	 & {MCP} & 2.94 & 2.95 & 2.94 & 2.94 & 2.95 & 2.95 & 2.94 & 2.94 & 2.94  \\ \hline\hline
	%
	%
	%%% CaseA=sim3
	%%% A1:n=100 ok
	\multirow{3}{*}{14a}  
	 & {LASSO} & - & 5.82 & - & 5.83 & - & 5.93 & - & 6.97 & 5.87   \\ \cline{2-11}
	 & {SCAD} & - & 6.04 & - & 6.08 & - & 6.20 & - & 6.99 & 11.92   \\ \cline{2-11}
	 & {MCP} & - & 5.93 & - & 5.96 & - & 6.18 & - & 7.36 & 11.49  \\ \hline\hline
	%%% A2:n=1000 ok
	\multirow{3}{*}{14b} 
	 & {LASSO} & 3.63 & 3.12 & 3.83 & 3.17 & 3.56 & 3.16 & 4.04 & 3.33 & 3.12   \\ \cline{2-11}
	 & {SCAD} & 3.42 & 3.06 & 3.65 & 3.08 & 3.26 & 3.09 & 3.90 & 3.19 & 3.05   \\ \cline{2-11}
	 & {MCP} & 3.18 & 3.05 & 3.27 & 3.07 & 3.09 & 3.08 & 3.43 & 3.14 & 3.05  \\ \hline\hline
	%
	%
	%%% CaseA=sim3
	%%% A1:n=100 ok
	\multirow{3}{*}{15a}  
	 & {LASSO} & - & 103.52 & - & 103.53 & - & 103.52 & - & 103.52 & 103.52   \\ \cline{2-11}
	 & {SCAD} & - & 51.08 & - & 49.24 & - & 51.56 & - & 51.55 & 46.11   \\ \cline{2-11}
	 & {MCP} & - & 11.28 & - & 11.32 & - & 11.23 & - & 11.23 & 49.64  \\ \hline\hline
	%%% A2:n=1000 ok
	\multirow{3}{*}{15b} 
	 & {LASSO} & 3.90 & 3.12 & 4.24 & 3.18 & 3.60 & 3.16 & 4.22 & 3.33 & 3.12   \\ \cline{2-11}
	 & {SCAD} & 3.02 & 3.02 & 3.02 & 3.02 & 3.02 & 3.02 & 3.02 & 3.02 & 3.02   \\ \cline{2-11}
	 & {MCP} & 3.02 & 3.03 & 3.02 & 3.02 & 3.03 & 3.03 & 3.02 & 3.02 & 3.02  \\ \hline\hline
	%
	%
	%%% CaseA=sim3
	%%% A1:n=100 ok
	\multirow{3}{*}{16a}  
	 & {LASSO} & - & 9900 & - & 9901 & - & 9900 & - & 9900 & 9900   \\ \cline{2-11}
	 & {SCAD} & - & 1621 & - & 1637 & - & 1523 & - & 1523 & 10216   \\ \cline{2-11}
	 & {MCP} & - & 705 & - & 714 & - & 677 & - & 677 & 4249  \\ \hline\hline
	%%% A2:n=1000 ok
	\multirow{3}{*}{16b} 
	 & {LASSO} & 3.90 & 3.14 & 4.24 & 3.18 & 3.60 & 3.16 & 4.23 & 3.33 & 3.14   \\ \cline{2-11}
	 & {SCAD} & 3.02 & 3.02 & 3.02 & 3.02 & 3.02 & 3.03 & 3.02 & 3.02 & 3.02   \\ \cline{2-11}
	 & {MCP} & 3.02 & 3.02 & 3.02 & 3.02 & 3.03 & 3.03 & 3.02 & 3.02 & 3.02  \\ \hline\hline
	%
	%
	%
	%
	%%% CaseA=sim3
	%%% A1:n=100 ok
	\multirow{3}{*}{17a}  
	 & {LASSO} & 2.91 & 2.92 & 2.91 & 2.91 & 2.93 & 2.59 & 2.92 & 2.93 & 2.92   \\ \cline{2-11}
	 & {SCAD} & 2.92 & 2.93 & 2.91 & 2.91 & 2.94 & 2.97 & 2.92 & 2.94 & 2.93   \\ \cline{2-11}
	 & {MCP} & 2.93 & 2.94 & 2.91 & 2.91 & 2.96 & 2.98 & 2.93 & 2.94 & 2.94  \\ \hline\hline
	%%% A2:n=1000 ok
	\multirow{3}{*}{17b} 
	 & {LASSO} & 2.93 & 2.93 & 2.92 & 2.92 & 2.93 & 2.93 & 2.92 & 2.92 & 2.93   \\ \cline{2-11}
	 & {SCAD} &  2.93 & 2.93 & 2.92 & 2.92 & 2.93 & 2.93 & 2.93 & 2.93 & 2.93   \\ \cline{2-11}
	 & {MCP} & 2.93 & 2.93 & 2.92 & 2.92 & 2.93 & 2.93 & 2.93 & 2.93 & 2.93  \\ \hline\hline
	%
	%
	%%% CaseA=sim3
	%%% A1:n=100 ok
	\multirow{3}{*}{18a}  
	 & {LASSO} & 3.39 & 3.11 & 3.48 & 3.12 & 3.41 & 3.15 & 3.52 & 3.22 & 3.13   \\ \cline{2-11}
	 & {SCAD} & 3.18 & 3.07 & 3.21 & 3.07 & 3.15 & 3.09 & 3.26 & 3.11 & 3.08   \\ \cline{2-11}
	 & {MCP} & 3.10 & 3.07 & 3.10 & 3.06 & 3.08 & 3.08 & 3.12 & 3.09 & 3.09  \\ \hline\hline
	%%% A2:n=1000 ok
	\multirow{3}{*}{18b} 
	 & {LASSO} & 2.97 & 2.95 & 2.98 & 2.95 & 2.97 & 2.95 & 3.00 & 2.96 & 2.95   \\ \cline{2-11}
	 & {SCAD} & 2.96 & 2.94 & 2.96 & 2.94 & 2.95 & 2.94 & 2.98 & 2.95 & 2.94   \\ \cline{2-11}
	 & {MCP} & 2.94 & 2.94 & 2.95 & 2.94 & 2.94 & 2.94 & 2.97 & 2.94 & 2.94  \\ \hline\hline
	%
	%
	%%% CaseA=sim3
	%%% A1:n=100 ok
	\multirow{3}{*}{19a}  
	 & {LASSO} & 3.61 & 3.11 & 3.71 & 3.12 & 3.53 & 3.15 & 3.67 & 3.22 & 3.13   \\ \cline{2-11}
	 & {SCAD} & 3.03 & 3.04 & 3.02 & 3.02 & 3.05 & 3.05 & 3.03 & 3.04 & 3.04   \\ \cline{2-11}
	 & {MCP} & 3.04 & 3.04 & 3.02 & 3.02 & 3.06 & 3.06 & 3.03 & 3.04 & 3.04  \\ \hline\hline
	%%% A2:n=1000 ok
	\multirow{3}{*}{19b} 
	 & {LASSO} & 2.98 & 2.95 & 2.98 & 2.95 & 2.97 & 2.95 & 2.99 & 2.96 & 2.95   \\ \cline{2-11}
	 & {SCAD} & 2.94 & 2.94 & 2.94 & 2.94 & 2.94 & 2.94 & 2.94 & 2.94 & 2.94   \\ \cline{2-11}
	 & {MCP} & 2.94 & 2.94 & 2.94 & 2.94 & 2.94 & 2.94 & 2.94 & 2.94 & 2.94  \\ \hline\hline
	%
	%
	%%% CaseA=sim3
	%%% A1:n=100 ok
	\multirow{3}{*}{20a}  
	 & {LASSO} & 3.62 & 3.16 & 3.72 & 3.17 & 3.53 & 3.18 & 3.67 & 3.24 & 3.16   \\ \cline{2-11}
	 & {SCAD} & 3.02 & 3.03 & 3.02 & 3.02 & 3.05 & 3.05 & 3.03 & 3.04 & 3.03   \\ \cline{2-11}
	 & {MCP} & 3.03 & 3.04 & 3.02 & 3.02 & 3.06 & 3.06 & 3.03 & 3.04 & 3.03  \\ \hline\hline
	%%% A2:n=1000 ok
	\multirow{3}{*}{20b} 
	 & {LASSO} & 2.98 & 2.95 & 2.98 & 2.95 & 2.97 & 2.95 & 2.99 & 2.96 & 2.95   \\ \cline{2-11}
	 & {SCAD} & 2.94 & 2.94 & 2.94 & 2.94 & 2.94 & 2.94 & 2.94 & 2.94 & 2.94   \\ \cline{2-11}
	 & {MCP} & 2.94 & 2.94 & 2.94 & 2.94 & 2.94 & 2.94 & 2.94 & 2.94 & 2.94  \\ \hline\hline
	%
	%
	%%% CaseA=sim3
	%%% A1:n=100 ok
	\multirow{3}{*}{21a}  
	 & {LASSO} & - & 3.99 & - & 3.68 & - & 3.94 & - & 3.84 & 3.69   \\ \cline{2-11}
	 & {SCAD} & - & 5.48 & - & 3.69 & - & 4.26 & - & 4.01 & 3.67   \\ \cline{2-11}
	 & {MCP} & - & 5.45 & - & 3.80 & - & 4.38 & - & 4.03 & 3.69  \\ \hline\hline
	%%% A2:n=1000 ok
	\multirow{3}{*}{21b} 
	 & {LASSO} & 2.96 & 2.96 & 2.96 & 2.96 & 2.96 & 2.97 & 2.96 & 2.96 & 2.96   \\ \cline{2-11}
	 & {SCAD} & 2.96 & 2.96 & 2.96 & 2.96 & 2.96 & 2.97 & 2.96 & 2.96 & 2.96   \\ \cline{2-11}
	 & {MCP} & 2.96 & 2.97 & 2.96 & 2.96 & 2.97 & 2.98 & 2.96 & 2.96 & 2.96  \\ \hline\hline
	%
	%
	%%% CaseA=sim3
	%%% A1:n=100 ok
	\multirow{3}{*}{22a}  
	 & {LASSO} & - & 7.05 & - & 7.09 & - & 7.10 & - & 7.87 & 7.38   \\ \cline{2-11}
	 & {SCAD} & - & 6.90 & - & 6.97 & - & 7.05 & - & 7.90 & 24.41   \\ \cline{2-11}
	 & {MCP} & - & 6.58 & - & 6.64 & - & 6.89 & - & 8.22 & 25.38  \\ \hline\hline
	%%% A2:n=1000 ok
	\multirow{3}{*}{22b} 
	 & {LASSO} & 3.86 & 3.17 & 4.10 & 3.20 & 3.89 & 3.19 & 4.46 & 3.36 & 3.17   \\ \cline{2-11}
	 & {SCAD} & 3.49 & 3.11 & 3.74 & 3.13 & 3.42 & 3.14 & 4.18 & 3.23 & 3.11   \\ \cline{2-11}
	 & {MCP} & 3.23 & 3.11 & 3.34 & 3.12 & 3.17 & 3.13 & 3.64 & 3.19 & 3.11  \\ \hline\hline
	%
	%
	%%% CaseA=sim3
	%%% A1:n=100 ok
	\multirow{3}{*}{23a}  
	 & {LASSO} & - & 229.03 & - & 229.13 & - & 229.03 & - & 229.03 & 238.30   \\ \cline{2-11}
	 & {SCAD} & - & 135.98 & - & 137.91 & - & 133.22 & - & 133.22 & 1709.53   \\ \cline{2-11}
	 & {MCP} & - & 92.80 & - & 93.58 & - & 91.05 & - & 91.05 & 1525.86  \\ \hline\hline
	%%% A2:n=1000 ok
	\multirow{3}{*}{23b} 
	 & {LASSO} & 4.63 & 3.17 & 5.57 & 3.20 & 4.18 & 3.19 & 5.56 & 3.36 & 3.17   \\ \cline{2-11}
	 & {SCAD} & 3.08 & 3.08 & 3.08 & 3.08 & 3.08 & 3.08 & 3.08 & 3.08 & 3.08   \\ \cline{2-11}
	 & {MCP} & 3.08 & 3.08 & 3.08 & 3.08 & 3.09 & 3.09 & 3.08 & 3.08 & 3.08  \\ \hline\hline
	%
	%
	%%% CaseA=sim3
	%%% A1:n=100 ok
	\multirow{3}{*}{24a}  
	 & {LASSO} & - & 22513 & - & 22568 & - & 22441 & - & 22441 & 23547   \\ \cline{2-11}
	 & {SCAD} & - & 13357 & - & 13490 & - & 12689 & - & 12689 & 168984   \\ \cline{2-11}
	 & {MCP} & - & 8995 & - & 9052 & - & 8584 & - & 8584 & 151715  \\ \hline\hline
	%%% A2:n=1000 ok
	\multirow{3}{*}{24b} 
	 & {LASSO} & 4.65 & 3.26 & 5.60 & 3.27 & 4.18 & 3.27 & 5.60 & 3.37 & 3.26   \\ \cline{2-11}
	 & {SCAD} & 3.08 & 3.08 & 3.08 & 3.08 & 3.08 & 3.08 & 3.08 & 3.08 & 3.08   \\ \cline{2-11}
	 & {MCP} & 3.08 & 3.08 & 3.08 & 3.08 & 3.09 & 3.09 & 3.08 & 3.08 & 3.08  \\ \hline\hline
	%
	%
	%
	%
		%%% CaseA=sim3
	%%% A1:n=100 ok
	\multirow{3}{*}{25a}  
	 & {LASSO} & 2.93 & 2.94 & 2.93 & 2.93 & 2.95 & 2.97 & 2.94 & 2.95 & 2.94   \\ \cline{2-11}
	 & {SCAD} & 2.94 & 2.95 & 2.93 & 2.93 & 2.96 & 2.99 & 2.94 & 2.96 & 2.95   \\ \cline{2-11}
	 & {MCP} & 2.95 & 2.96 & 2.93 & 2.94 & 2.98 & 3.00 & 2.95 & 2.96 & 2.96  \\ \hline\hline
	%%% A2:n=1000 ok
	\multirow{3}{*}{25b} 
	 & {LASSO} & 2.93 & 2.93 & 2.93 & 2.93 & 2.93 & 2.93 & 2.93 & 2.93 & 2.93   \\ \cline{2-11}
	 & {SCAD} & 2.93 & 2.93 & 2.93 & 2.93 & 2.93 & 2.93 & 2.93 & 2.93 & 2.93   \\ \cline{2-11}
	 & {MCP} & 2.93 & 2.93 & 2.93 & 2.93 & 2.93 & 2.93 & 2.93 & 2.93 & 2.93  \\ \hline\hline
	%
	%
	%%% CaseA=sim3
	%%% A1:n=100 ok
	\multirow{3}{*}{26a}  
	 & {LASSO} & 3.39 & 3.13 & 3.47 & 3.14 & 3.42 & 3.16 & 3.57 & 3.21 & 3.15   \\ \cline{2-11}
	 & {SCAD} & 3.19 & 3.11 & 3.21 & 3.11 & 3.17 & 3.13 & 3.29 & 3.15 & 3.13   \\ \cline{2-11}
	 & {MCP} & 3.13 & 3.11 & 3.13 & 3.10 & 3.12 & 3.12 & 3.18 & 3.13 & 3.13  \\ \hline\hline
	%%% A2:n=1000 ok
	\multirow{3}{*}{26b} 
	 & {LASSO} & 2.98 & 2.95 & 2.98 & 2.95 & 2.97 & 2.95 & 3.01 & 2.96 & 2.95   \\ \cline{2-11}
	 & {SCAD} & 2.96 & 2.95 & 2.96 & 2.95 & 2.95 & 2.95 & 2.99 & 2.95 & 2.95   \\ \cline{2-11}
	 & {MCP} & 2.95 & 2.95 & 2.95 & 2.95 & 2.95 & 2.95 & 2.97 & 2.95 & 2.95  \\ \hline\hline
	%
	%
	%%% CaseA=sim3
	%%% A1:n=100 ok
	\multirow{3}{*}{27a}  
	 & {LASSO} & 3.60 & 3.14 & 3.71 & 3.14 & 3.55 & 3.16 & 3.68 & 3.21 & 3.14   \\ \cline{2-11}
	 & {SCAD} & 3.09 & 3.09 & 3.08 & 3.09 & 3.10 & 3.10 & 3.09 & 3.09 & 3.10   \\ \cline{2-11}
	 & {MCP} & 3.09 & 3.09 & 3.08 & 3.09 & 3.11 & 3.11 & 3.09 & 3.09 & 3.10  \\ \hline\hline
	%%% A2:n=1000 ok
	\multirow{3}{*}{27b} 
	 & {LASSO} & 2.98 & 2.95 & 2.98 & 2.95 & 2.97 & 2.95 & 2.98 & 2.96 & 2.95   \\ \cline{2-11}
	 & {SCAD} & 2.94 & 2.94 & 2.94 & 2.94 & 2.94 & 2.94 & 2.94 & 2.94 & 2.94   \\ \cline{2-11}
	 & {MCP} & 2.94 & 2.94 & 2.94 & 2.94 & 2.95 & 2.95 & 2.94 & 2.94 & 2.95  \\ \hline\hline
	%
	%
	%%% CaseA=sim3
	%%% A1:n=100 ok
	\multirow{3}{*}{28a}  
	 & {LASSO} & 3.65 & 3.26 & 6.15 & 3.26 & 3.57 & 3.27 & 6.11 & 3.29 & 3.26   \\ \cline{2-11}
	 & {SCAD} & 3.09 & 3.09 & 3.08 & 3.08 & 3.10 & 3.10 & 3.09 & 3.09 & 3.09   \\ \cline{2-11}
	 & {MCP} & 3.09 & 3.09 & 3.08 & 3.08 & 3.10 & 3.10 & 3.09 & 3.09 & 3.09  \\ \hline\hline
	%%% A2:n=1000 ok
	\multirow{3}{*}{28b} 
	 & {LASSO} & 2.98 & 2.96 & 2.98 & 2.96 & 2.98 & 2.96 & 2.99 & 2.96 & 2.96   \\ \cline{2-11}
	 & {SCAD} & 2.94 & 2.94 & 2.94 & 2.94 & 2.94 & 2.94 & 2.94 & 2.94 & 2.94   \\ \cline{2-11}
	 & {MCP} & 2.94 & 2.94 & 2.94 & 2.94 & 2.95 & 2.95 & 2.94 & 2.94 & 2.95  \\ \hline\hline
	%
	%
	%%% CaseA=sim3
	%%% A1:n=100 ok
	\multirow{3}{*}{29a}  
	 & {LASSO} & - & 4.16 & - & 3.86 & - & 4.12 & - & 4.03 & 3.83   \\ \cline{2-11}
	 & {SCAD} & - & 5.50 & - & 3.88 & - & 4.45 & - & 4.19 & 3.83   \\ \cline{2-11}
	 & {MCP} & - & 5.54 & - & 3.99 & - & 4.56 & - & 4.22 & 3.87  \\ \hline\hline
	%%% A2:n=1000 ok
	\multirow{3}{*}{29b} 
	 & {LASSO} & 2.98 & 2.98 & 2.98 & 2.98 & 2.98 & 2.99 & 2.98 & 2.98 & 2.98   \\ \cline{2-11}
	 & {SCAD} & 2.98 & 2.98 & 2.98 & 2.98 & 2.98 & 2.99 & 2.98 & 2.98 & 2.98   \\ \cline{2-11}
	 & {MCP} & 2.98 & 2.99 & 2.98 & 2.98 & 2.99 & 3.00 & 2.98 & 2.98 & 2.98  \\ \hline\hline
	%
	%
	%%% CaseA=sim3
	%%% A1:n=100 ok
	\multirow{3}{*}{30a}  
	 & {LASSO} & - & 8.09 & - & 8.12 & - & 8.12 & - & 8.58 & 9.06   \\ \cline{2-11}
	 & {SCAD} & - & 7.44 & - & 7.53 & - & 7.58 & - & 8.26 & 35.07   \\ \cline{2-11}
	 & {MCP} & - & 6.95 & - & 6.98 & - & 7.15 & - & 8.47 & 38.04  \\ \hline\hline
	%%% A2:n=1000 ok
	\multirow{3}{*}{30b} 
	 & {LASSO} & 3.92 & 3.19 & 4.18 & 3.20 & 4.06 & 3.20 & 4.69 & 3.30 & 3.19   \\ \cline{2-11}
	 & {SCAD} & 3.46 & 3.16 & 3.67 & 3.17 & 3.48 & 3.18 & 4.24 & 3.25 & 3.16   \\ \cline{2-11}
	 & {MCP} & 3.26 & 3.16 & 3.35 & 3.16 & 3.23 & 3.17 & 3.79 & 3.23 & 3.16  \\ \hline\hline
	%
	%
	%%% CaseA=sim3
	%%% A1:n=100 ok
	\multirow{3}{*}{31a}  
	 & {LASSO} & - & 331.08 & - & 331.21 & - & 331.08 & - & 331.08 & 404.68   \\ \cline{2-11}
	 & {SCAD} & - & 185.22 & - & 187.28 & - & 180.93 & - & 180.93 & 2867.77   \\ \cline{2-11}
	 & {MCP} & - & 128.18 & - & 129.15 & - & 125.76 & - & 125.76 & 2850.95  \\ \hline\hline
	%%% A2:n=1000 ok
	\multirow{3}{*}{31b} 
	 & {LASSO} & 5.50 & 3.19 & 6.56 & 3.20 & 5.11 & 3.20 & 6.59 & 3.30 & 3.19   \\ \cline{2-11}
	 & {SCAD} & 3.49 & 3.14 & 3.14 & 3.14 & 3.14 & 3.14 & 3.14 & 3.14 & 3.14   \\ \cline{2-11}
	 & {MCP} & 3.14 & 3.14 & 3.14 & 3.14 & 3.14 & 3.14 & 3.14 & 3.14 & 3.14  \\ \hline\hline
	%
	%
	%%% CaseA=sim3
	%%% A1:n=100 ok
	\multirow{3}{*}{32a}  
	 & {LASSO} & - & 32875 & - & 32966 & - & 32653 & - & 32653 & 40831   \\ \cline{2-11}
	 & {SCAD} & - & 18575 & - & 18777 & - & 17583 & - & 17583 & 281689   \\ \cline{2-11}
	 & {MCP} & - & 12711 & - & 12789 & - & 12104 & - & 12104 & 285042  \\ \hline\hline
	%%% A2:n=1000 ok
	\multirow{3}{*}{32b} 
	 & {LASSO} & 16.32 & 3.40 & 17.37 & 3.40 & 15.92 & 3.40 & 17.40 & 3.42 & 3.40   \\ \cline{2-11}
	 & {SCAD} & 28.91 & 3.14 & 3.14 & 3.14 & 3.14 & 3.14 & 3.14 & 3.14 & 3.14   \\ \cline{2-11}
	 & {MCP} & 3.14 & 3.14 & 3.14 & 3.14 & 3.14 & 3.14 & 3.14 & 3.14 & 3.14  \\ \hline
	%
	%
    %\end{tabular}
  %\end{center}
%}
\end{longtable}
%\end{table*}
%\end{sidewaystable}
} %end of scriptsize


\clearpage

%%%%%%%%%%%%%%%%%%%%%%%%%%%%% t(nu=2), generalization #############################
{\scriptsize
%\begin{sidewaystable}%[htb]
%\begin{table*}%[htb]
\begin{longtable}{|c|c|rrrrrrrrr|}%[htb]
%{ 
  %\begin{center}
    \caption{
    The results on generalization for $q=5/3$ (the $t$-error with $\nu=2$).
	}
   \label{tab:t2gen} \\
%\scriptsize
%    \begin{tabular}{|c|c|rrrrrrrrr|} %\hline
	\hline
	Case & Method & AIC1 & AIC2 & BIC1 & BIC2 & $L_q$-A1 & $L_q$-A2 & $L_q$-B1 & $L_q$-B2 & CV \\ \hline\hline
	\endfirsthead
	%
	\hline
	Case & Method & AIC1 & AIC2 & BIC1 & BIC2 & $L_q$-A1 & $L_q$-A2 & $L_q$-B1 & $L_q$-B2 & CV \\ \hline\hline
	\endhead
	%
	%\hline 
	\endfoot
	%
	%\hline 
	\endlastfoot
	%%% Case ? in arXiv = case ? in program
	%%% n=100
	\multirow{3}{*}{1a}  
	 & {LASSO} & 10.68 & 10.70 & 10.68 & 10.69 & 11.56 & 11.76 & 11.44 & 11.64 & 10.72   \\ \cline{2-11}
	 & {SCAD} & 10.69 & 10.70 & 10.68 & 10.69 & 11.74 & 11.82 & 11.59 & 11.74 & 10.72   \\ \cline{2-11}
	 & {MCP} & 10.69 & 10.71 & 10.69 & 10.69 & 11.78 & 11.82 & 11.67 & 11.75 & 10.74  \\ \hline\hline
	%%% n=1000
	\multirow{3}{*}{1b} 
	 & {LASSO} & 25.40 & 25.42 & 25.40 & 25.41 & 25.65 & 25.67 & 25.62 & 25.65 & 25.41   \\ \cline{2-11}
	 & {SCAD} & 25.40 & 25.42 & 25.40 & 25.41 & 25.67 & 25.68 & 25.64 & 25.67 & 25.41   \\ \cline{2-11}
	 & {MCP} & 25.40 & 25.41 & 25.40 & 25.41 & 25.68 & 25.68 & 25.65 & 25.67 & 25.41  \\ \hline\hline
	%
	%
	%%% Case ? in arXiv = case ? in program
	%%% n=100
	\multirow{3}{*}{2a}  
	 & {LASSO} & 11.21 & 11.04 & 11.23 & 11.06 & 11.65 & 11.79 & 11.57 & 11.74 & 11.10   \\ \cline{2-11}
	 & {SCAD} & 11.16 & 10.97 & 11.18 & 10.99 & 11.76 & 11.82 & 11.66 & 11.76 & 11.08   \\ \cline{2-11}
	 & {MCP} & 11.05 & 10.97 & 11.05 & 10.97 & 11.80 & 11.82 & 11.71 & 11.76 & 11.08  \\ \hline\hline
	%%% A2:n=1000 ok
	\multirow{3}{*}{2b} 
	 & {LASSO} & 25.47 & 25.45 & 25.47 & 25.46 & 25.66 & 25.68 & 25.64 & 25.66 & 25.46   \\ \cline{2-11}
	 & {SCAD} & 25.47 & 25.45 & 25.47 & 25.45 & 25.67 & 25.68 & 25.65 & 25.67 & 25.46   \\ \cline{2-11}
	 & {MCP} & 25.45 & 25.45 & 25.45 & 25.45 & 25.68 & 25.68 & 25.66 & 25.67 & 25.46  \\ \hline\hline
	%
	%
	%%% Case ? in arXiv = case ? in program
	%%% n=100
	\multirow{3}{*}{3a}  
	 & {LASSO} & 11.83 & 11.32 & 11.84 & 11.33 & 11.65 & 11.78 & 11.58 & 11.73 & 11.42   \\ \cline{2-11}
	 & {SCAD} & 11.11 & 11.02 & 11.10 & 11.00 & 11.76 & 11.82 & 11.65 & 11.75 & 11.11   \\ \cline{2-11}
	 & {MCP} & 11.05 & 11.02 & 11.04 & 11.00 & 11.80 & 11.82 & 11.71 & 11.76 & 11.09  \\ \hline\hline
	%%% A2:n=1000 ok
	\multirow{3}{*}{3b} 
	 & {LASSO} & 25.54 & 25.48 & 25.54 & 25.49 & 25.69 & 25.67 & 25.64 & 25.66 & 25.51   \\ \cline{2-11}
	 & {SCAD} & 25.46 & 25.45 & 25.46 & 25.45 & 25.67 & 25.68 & 25.65 & 25.67 & 25.47   \\ \cline{2-11}
	 & {MCP} & 25.45 & 25.45 & 25.45 & 25.45 & 25.68 & 25.68 & 25.66 & 25.67 & 25.47  \\ \hline\hline
	%
	%
	%%% Case ? in arXiv = case ? in program
	%%% n=100
	\multirow{3}{*}{4a}  
	 & {LASSO} & 11.97 & 11.31 & 11.99 & 11.33 & 11.58 & 11.59 & 11.55 & 11.59 & 11.39   \\ \cline{2-11}
	 & {SCAD} & 10.90 & 10.91 & 10.89 & 10.89 & 11.73 & 11.74 & 11.64 & 11.71 & 10.93   \\ \cline{2-11}
	 & {MCP} & 10.90 & 10.92 & 10.90 & 10.90 & 11.78 & 11.78 & 11.70 & 11.75 & 10.93  \\ \hline\hline
	%%% A2:n=1000 ok
	\multirow{3}{*}{4b} 
	 & {LASSO} & 25.67 & 25.52 & 25.67 & 25.52 & 25.65 & 25.65 & 25.64 & 25.65 & 25.53   \\ \cline{2-11}
	 & {SCAD} & 25.44 & 25.44 & 25.44 & 25.44 & 25.67 & 25.67 & 25.65 & 25.66 & 25.44   \\ \cline{2-11}
	 & {MCP} & 25.44 & 25.44 & 25.43 & 25.44 & 25.68 & 25.68 & 25.66 & 25.67 & 25.44  \\ \hline\hline
	%
	%
	%%% Case ? in arXiv = case ? in program
	%%% n=100
	\multirow{3}{*}{5a}  
	 & {LASSO} & - & 14.36 & - & 14.07 & - & 21.41 & - & 20.87 & 14.15   \\ \cline{2-11}
	 & {SCAD} & - & 20.45 & - & 14.07 & - & 25.19 & - & 24.75 & 14.10   \\ \cline{2-11}
	 & {MCP} & - & 20.98 & - & 14.09 & - & 25.24 & - & 24.74 & 14.12  \\ \hline\hline
	%%% A2:n=1000 ok
	\multirow{3}{*}{5b} 
	 & {LASSO} & 12.63 & 12.63 & 12.63 & 12.63 & 13.42 & 13.79 & 13.17 & 13.53 & 12.63   \\ \cline{2-11}
	 & {SCAD} & 12.63 & 12.63 & 12.63 & 12.63 & 13.72 & 13.86 & 13.38 & 13.71 & 12.63   \\ \cline{2-11}
	 & {MCP} & 12.63 & 12.63 & 12.63 & 12.63 & 13.79 & 13.85 & 13.52 & 13.70 & 12.63  \\ \hline\hline
	%
	%
	%%% Case ? in arXiv = case ? in program
	%%% n=100
	\multirow{3}{*}{6a}  
	 & {LASSO} & - & 18.30 & - & 17.74 & - & 20.88 & - & 20.87 & 17.72   \\ \cline{2-11}
	 & {SCAD} & - & 21.72 & - & 19.80 & - & 24.49 & - & 24.43 & 18.85   \\ \cline{2-11}
	 & {MCP} & - & 21.99 & - & 20.04 & - & 24.80 & - & 24.72 & 19.12  \\ \hline\hline
	%%% A2:n=1000 ok
	\multirow{3}{*}{6b} 
	 & {LASSO} & 13.44 & 13.08 & 13.51 & 13.13 & 13.53 & 13.82 & 13.39 & 13.68 & 13.09   \\ \cline{2-11}
	 & {SCAD} & 13.43 & 13.07 & 13.51 & 13.12 & 13.75 & 13.86 & 13.54 & 13.74 & 13.09   \\ \cline{2-11}
	 & {MCP} & 13.25 & 13.08 & 13.31 & 13.10 & 13.81 & 13.86 & 13.61 & 13.74 & 13.10  \\ \hline\hline
	%
	%
	%%% CaseA=sim3
	%%% A1:n=100 ok
	\multirow{3}{*}{7a}  
	 & {LASSO} & - & 37.57 & - & 37.57 & - & 37.88 & - & 37.88 & 37.51   \\ \cline{2-11}
	 & {SCAD} & - & 18.30 & - & 18.26 & - & 18.91 & - & 18.91 & 18.13   \\ \cline{2-11}
	 & {MCP} & - & 18.47 & - & 18.45 & - & 19.24 & - & 19.24 & 18.05  \\ \hline\hline
	%%% A2:n=1000 ok
	\multirow{3}{*}{7b} 
	 & {LASSO} & 15.20 & 13.25 & 15.22 & 13.31 & 13.54 & 13.81 & 13.42 & 13.68 & 13.26   \\ \cline{2-11}
	 & {SCAD} & 13.20 & 12.90 & 13.20 & 12.90 & 13.75 & 13.86 & 13.58 & 13.73 & 12.91   \\ \cline{2-11}
	 & {MCP} & 13.02 & 12.90 & 13.02 & 12.90 & 13.80 & 13.86 & 13.59 & 13.73 & 12.91  \\ \hline\hline
	%
	%
	%%% CaseA=sim3
	%%% A1:n=100 ok
	\multirow{3}{*}{8a}  
	 & {LASSO} & - & 1978.49 & - & 1978.49 & - & 1978.49 & - & 1978.49 & 1978.49   \\ \cline{2-11}
	 & {SCAD} & - & 16.41 & - & 16.41 & - & 16.41 & - & 16.41 & 16.42   \\ \cline{2-11}
	 & {MCP} & - & 16.41 & - & 16.41 & - & 16.41 & - & 16.41 & 16.42  \\ \hline\hline
	%%% A2:n=1000 ok
	\multirow{3}{*}{8b} 
	 & {LASSO} & 15.28 & 13.25 & 15.30 & 13.31 & 13.51 & 13.52 & 13.42 & 13.51 & 13.26   \\ \cline{2-11}
	 & {SCAD} & 12.85 & 12.86 & 12.85 & 12.85 & 13.72 & 13.72 & 13.48 & 13.68 & 12.86   \\ \cline{2-11}
	 & {MCP} & 12.85 & 12.86 & 12.85 & 12.85 & 13.79 & 13.79 & 13.58 & 13.72 & 12.86  \\ \hline\hline
	%
	%
%\clearpage
	%
	%
	%%% CaseA=sim3
	%%% A1:n=100 ok
	\multirow{3}{*}{9a}  
	 & {LASSO} & 10.71 & 10.73 & 10.71 & 10.71 & 11.57 & 11.76 & 11.44 & 11.65 & 10.75   \\ \cline{2-11}
	 & {SCAD} & 10.71 & 10.73 & 10.71 & 10.71 & 11.74 & 11.82 & 11.60 & 11.75 & 10.74   \\ \cline{2-11}
	 & {MCP} & 10.72 & 10.74 & 10.71 & 10.71 & 11.78 & 11.82 & 11.68 & 11.75 & 10.76  \\ \hline\hline
	%%% A2:n=1000 ok
	\multirow{3}{*}{9b} 
	 & {LASSO} & 25.41 & 25.42 & 25.41 & 25.42 & 25.65 & 25.67 & 25.62 & 25.65 & 25.41   \\ \cline{2-11}
	 & {SCAD} & 25.41 & 25.42 & 25.41 & 25.42 & 25.67 & 25.68 & 25.64 & 25.67 & 25.41   \\ \cline{2-11}
	 & {MCP} & 25.41 & 25.42 & 25.41 & 25.41 & 25.68 & 25.68 & 25.65 & 25.67 & 25.41  \\ \hline\hline
	%
	%
\clearpage
	%
	%
	%%% CaseA=sim3
	%%% A1:n=100 ok
	\multirow{3}{*}{10a}  
	 & {LASSO} & 11.62 & 11.23 & 11.67 & 11.25 & 11.73 & 11.82 & 11.72 & 11.79 & 11.30   \\ \cline{2-11}
	 & {SCAD} & 11.53 & 11.18 & 11.57 & 11.21 & 11.80 & 11.83 & 11.74 & 11.79 & 11.28   \\ \cline{2-11}
	 & {MCP} & 11.34 & 11.19 & 11.35 & 11.20 & 11.82 & 11.83 & 11.77 & 11.80 & 11.30  \\ \hline\hline
	%%% A2:n=1000 ok
	\multirow{3}{*}{10b} 
	 & {LASSO} & 25.52 & 25.48 & 25.52 & 25.48 & 25.67 & 25.68 & 25.66 & 25.67 & 25.48   \\ \cline{2-11}
	 & {SCAD} & 25.51 & 25.48 & 25.52 & 25.48 & 25.68 & 25.68 & 25.67 & 25.68 & 25.49   \\ \cline{2-11}
	 & {MCP} & 25.49 & 25.47 & 25.49 & 25.48 & 25.68 & 25.68 & 25.67 & 25.67 & 25.49  \\ \hline\hline
	%
	%
	%%% CaseA=sim3
	%%% A1:n=100 ok
	\multirow{3}{*}{11a}  
	 & {LASSO} & 13.02 & 11.64 & 13.09 & 11.66 & 11.74 & 11.81 & 11.74 & 11.78 & 11.82   \\ \cline{2-11}
	 & {SCAD} & 11.65 & 11.31 & 11.64 & 11.34 & 11.80 & 11.83 & 11.72 & 11.78 & 11.44   \\ \cline{2-11}
	 & {MCP} & 11.52 & 11.32 & 11.51 & 11.30 & 11.82 & 11.83 & 11.76 & 11.79 & 11.48  \\ \hline\hline
	%%% A2:n=1000 ok
	\multirow{3}{*}{11b} 
	 & {LASSO} & 25.66 & 25.53 & 25.66 & 25.54 & 25.67 & 25.68 & 25.66 & 25.67 & 25.54   \\ \cline{2-11}
	 & {SCAD} & 25.51 & 25.50 & 25.51 & 25.49 & 25.68 & 25.68 & 25.66 & 25.67 & 25.51   \\ \cline{2-11}
	 & {MCP} & 25.50 & 25.50 & 25.50 & 25.50 & 25.68 & 25.68 & 25.67 & 25.67 & 25.51  \\ \hline\hline
	%
	%
	%%% CaseA=sim3
	%%% A1:n=100 ok
	\multirow{3}{*}{12a}  
	 & {LASSO} & 13.34 & 11.65 & 13.41 & 11.67 & 11.69 & 11.69 & 11.72 & 11.69 & 11.72   \\ \cline{2-11}
	 & {SCAD} & 11.18 & 11.20 & 11.18 & 11.18 & 11.75 & 11.75 & 11.70 & 11.74 & 11.20   \\ \cline{2-11}
	 & {MCP} & 11.19 & 11.21 & 11.18 & 11.18 & 11.79 & 11.79 & 11.75 & 11.77 & 11.23  \\ \hline\hline
	%%% A2:n=1000 ok
	\multirow{3}{*}{12b} 
	 & {LASSO} & 25.89 & 25.56 & 25.89 & 25.57 & 25.66 & 25.66 & 25.66 & 25.66 & 25.57   \\ \cline{2-11}
	 & {SCAD} & 25.47 & 25.47 & 25.47 & 25.47 & 25.67 & 25.67 & 25.66 & 25.67 & 25.47   \\ \cline{2-11}
	 & {MCP} & 25.47 & 25.47 & 25.47 & 25.47 & 25.68 & 25.68 & 25.67 & 25.67 & 25.47  \\ \hline\hline
	%
	%
	%%% CaseA=sim3
	%%% A1:n=100 ok
	\multirow{3}{*}{13a}  
	 & {LASSO} & - & 14.71 & - & 14.26 & - & 21.40 & - & 20.94 & 14.33   \\ \cline{2-11}
	 & {SCAD} & - & 20.98 & - & 14.26 & - & 25.18 & - & 24.78 & 14.30   \\ \cline{2-11}
	 & {MCP} & - & 21.37 & - & 14.29 & - & 25.25 & - & 24.79 & 14.31  \\ \hline\hline
	%%% A2:n=1000 ok
	\multirow{3}{*}{13b} 
	 & {LASSO} & 12.65 & 12.65 & 12.65 & 12.65 & 13.43 & 13.79 & 13.19 & 13.55 & 12.66   \\ \cline{2-11}
	 & {SCAD} & 12.65 & 12.65 & 12.65 & 12.65 & 13.73 & 13.86 & 13.40 & 13.72 & 12.66   \\ \cline{2-11}
	 & {MCP} & 12.65 & 12.65 & 12.65 & 12.65 & 13.79 & 13.86 & 13.53 & 13.71 & 12.66  \\ \hline\hline
	%
	%
	%%% CaseA=sim3
	%%% A1:n=100 ok
	\multirow{3}{*}{14a}  
	 & {LASSO} & - & 19.67 & - & 19.45 & - & 21.92 & - & 21.92 & 19.93   \\ \cline{2-11}
	 & {SCAD} & - & 25.03 & - & 21.89 & - & 25.02 & - & 25.04 & 27.87   \\ \cline{2-11}
	 & {MCP} & - & 25.08 & - & 22.11 & - & 25.09 & - & 25.09 & 28.74  \\ \hline\hline
	%%% A2:n=1000 ok
	\multirow{3}{*}{14b} 
	 & {LASSO} & 13.89 & 13.32 & 14.06 & 13.37 & 13.65 & 13.85 & 13.63 & 13.77 & 13.33   \\ \cline{2-11}
	 & {SCAD} & 13.85 & 13.34 & 14.03 & 13.38 & 13.79 & 13.87 & 13.70 & 13.79 & 13.36   \\ \cline{2-11}
	 & {MCP} & 13.61 & 13.35 & 13.72 & 13.38 & 13.83 & 13.87 & 13.71 & 13.78 & 13.38  \\ \hline\hline
	%
	%
	%%% CaseA=sim3
	%%% A1:n=100 ok
	\multirow{3}{*}{15a}  
	 & {LASSO} & - & 120.93 & - & 120.94 & - & 120.93 & - & 120.93 & 120.94   \\ \cline{2-11}
	 & {SCAD} & - & 38.92 & - & 39.45 & - & 38.66 & - & 38.66 & 136.14   \\ \cline{2-11}
	 & {MCP} & - & 27.59 & - & 27.69 & - & 27.55 & - & 27.55 & 68.83  \\ \hline\hline
	%%% A2:n=1000 ok
	\multirow{3}{*}{15b} 
	 & {LASSO} & 18.14 & 13.57 & 18.23 & 13.61 & 13.67 & 13.83 & 13.68 & 13.78 & 13.58   \\ \cline{2-11}
	 & {SCAD} & 13.78 & 13.18 & 13.78 & 13.17 & 13.78 & 13.87 & 13.58 & 13.77 & 13.18   \\ \cline{2-11}
	 & {MCP} & 13.29 & 13.18 & 13.29 & 13.18 & 13.82 & 13.87 & 13.66 & 13.77 & 13.18  \\ \hline\hline
	%
	%
	%%% CaseA=sim3
	%%% A1:n=100 ok
	\multirow{3}{*}{16a}  
	 & {LASSO} & - & 10079 & - & 10088 & - & 10079 & - & 10079 & 10079   \\ \cline{2-11}
	 & {SCAD} & - & 1715 & - & 1751 & - & 1627 & - & 1627 & 11198   \\ \cline{2-11}
	 & {MCP} & - & 696 & - & 706 & - & 664 & - & 664 & 4802  \\ \hline\hline
	%%% A2:n=1000 ok
	\multirow{3}{*}{16b} 
	 & {LASSO} & 19.35 & 13.57 & 19.33 & 13.61 & 13.64 & 13.64 & 13.68 & 13.64 & 13.58   \\ \cline{2-11}
	 & {SCAD} & 13.11 & 13.12 & 13.11 & 13.11 & 13.73 & 13.73 & 13.58 & 13.71 & 13.12   \\ \cline{2-11}
	 & {MCP} & 13.11 & 13.12 & 13.11 & 13.12 & 13.79 & 13.79 & 13.66 & 13.75 & 13.12  \\ \hline\hline
	%
	%
	%
	%
	%%% CaseA=sim3
	%%% A1:n=100 ok
	\multirow{3}{*}{17a}  
	 & {LASSO} & 10.72 & 10.73 & 10.72 & 10.72 & 11.57 & 11.76 & 11.45 & 11.65 & 10.76   \\ \cline{2-11}
	 & {SCAD} & 10.72 & 10.74 & 10.72 & 10.72 & 11.74 & 11.81 & 11.61 & 11.75 & 10.76   \\ \cline{2-11}
	 & {MCP} & 10.73 & 10.74 & 10.72 & 10.72 & 11.79 & 11.82 & 11.69 & 11.75 & 10.78  \\ \hline\hline
	%%% A2:n=1000 ok
	\multirow{3}{*}{17b} 
	 & {LASSO} & 25.41 & 25.42 & 25.41 & 25.42 & 25.65 & 25.67 & 25.62 & 25.65 & 25.41   \\ \cline{2-11}
	 & {SCAD} & 25.41 & 25.42 & 25.41 & 25.42 & 25.67 & 25.68 & 25.64 & 25.67 & 25.41   \\ \cline{2-11}
	 & {MCP} & 25.41 & 25.42 & 25.41 & 25.42 & 25.68 & 25.68 & 25.66 & 25.67 & 25.42  \\ \hline\hline
	%
	%
	%%% CaseA=sim3
	%%% A1:n=100 ok
	\multirow{3}{*}{18a}  
	 & {LASSO} & 11.76 & 11.32 & 11.85 & 11.34 & 11.80 & 11.84 & 11.81 & 11.83 & 11.41   \\ \cline{2-11}
	 & {SCAD} & 11.67 & 11.31 & 11.73 & 11.33 & 11.82 & 11.84 & 11.80 & 11.82 & 11.41   \\ \cline{2-11}
	 & {MCP} & 11.49 & 11.33 & 11.52 & 11.34 & 11.83 & 11.84 & 11.81 & 11.82 & 11.44  \\ \hline\hline
	%%% A2:n=1000 ok
	\multirow{3}{*}{18b} 
	 & {LASSO} & 25.55 & 25.49 & 25.56 & 25.50 & 25.68 & 25.68 & 25.67 & 25.68 & 25.50   \\ \cline{2-11}
	 & {SCAD} & 25.55 & 25.50 & 25.56 & 25.50 & 25.68 & 25.68 & 25.68 & 25.68 & 25.50   \\ \cline{2-11}
	 & {MCP} & 25.52 & 25.50 & 25.52 & 25.50 & 25.68 & 25.68 & 25.68 & 25.68 & 25.51  \\ \hline\hline
	%
	%
	%%% CaseA=sim3
	%%% A1:n=100 ok
	\multirow{3}{*}{19a}  
	 & {LASSO} & 13.39 & 11.74 & 13.49 & 11.76 & 11.83 & 11.82 & 11.85 & 11.82 & 11.85   \\ \cline{2-11}
	 & {SCAD} & 11.71 & 11.51 & 11.70 & 11.53 & 11.82 & 11.84 & 11.78 & 11.81 & 11.69   \\ \cline{2-11}
	 & {MCP} & 11.61 & 11.51 & 11.59 & 11.53 & 11.83 & 11.84 & 11.80 & 11.81 & 11.76  \\ \hline\hline
	%%% A2:n=1000 ok
	\multirow{3}{*}{19b} 
	 & {LASSO} & 25.74 & 25.57 & 25.75 & 25.57 & 25.68 & 25.68 & 25.68 & 25.68 & 25.58   \\ \cline{2-11}
	 & {SCAD} & 25.56 & 25.54 & 25.56 & 25.54 & 25.68 & 25.68 & 25.67 & 25.67 & 25.55   \\ \cline{2-11}
	 & {MCP} & 25.54 & 25.54 & 25.54 & 25.54 & 25.68 & 25.68 & 25.67 & 25.68 & 25.55  \\ \hline\hline
	%
	%
	%%% CaseA=sim3
	%%% A1:n=100 ok
	\multirow{3}{*}{20a}  
	 & {LASSO} & 14.50 & 11.77 & 14.61 & 11.79 & 11.81 & 11.78 & 11.83 & 11.78 & 11.81   \\ \cline{2-11}
	 & {SCAD} & 11.40 & 11.41 & 11.39 & 11.39 & 11.77 & 11.77 & 11.76 & 11.76 & 11.41   \\ \cline{2-11}
	 & {MCP} & 11.41 & 11.41 & 11.39 & 11.39 & 11.80 & 11.80 & 11.79 & 11.79 & 11.43  \\ \hline\hline
	%%% A2:n=1000 ok
	\multirow{3}{*}{20b} 
	 & {LASSO} & 25.94 & 25.58 & 25.94 & 25.58 & 25.67 & 25.67 & 25.67 & 25.67 & 25.59   \\ \cline{2-11}
	 & {SCAD} & 25.50 & 25.50 & 25.50 & 25.50 & 25.68 & 25.68 & 25.67 & 25.67 & 25.50   \\ \cline{2-11}
	 & {MCP} & 25.50 & 25.50 & 25.50 & 25.50 & 25.68 & 25.68 & 25.67 & 25.68 & 25.50  \\ \hline\hline
	%
	%
	%%% CaseA=sim3
	%%% A1:n=100 ok
	\multirow{3}{*}{21a}  
	 & {LASSO} & - & 15.06 & - & 14.46 & - & 21.40 & - & 21.01 & 14.53   \\ \cline{2-11}
	 & {SCAD} & - & 19.49 & - & 14.47 & - & 25.17 & - & 24.80 & 14.49   \\ \cline{2-11}
	 & {MCP} & - & 21.77 & - & 14.53 & - & 25.25 & - & 24.79 & 14.49  \\ \hline\hline
	%%% A2:n=1000 ok
	\multirow{3}{*}{21b} 
	 & {LASSO} & 12.67 & 12.67 & 12.67 & 12.67 & 13.44 & 13.79 & 13.20 & 13.56 & 12.68   \\ \cline{2-11}
	 & {SCAD} & 12.67 & 12.67 & 12.67 & 12.67 & 13.73 & 13.86 & 13.41 & 13.73 & 12.68   \\ \cline{2-11}
	 & {MCP} & 12.67 & 12.68 & 12.67 & 12.67 & 13.79 & 13.86 & 13.54 & 13.72 & 12.68  \\ \hline\hline
	%
	%
	%%% CaseA=sim3
	%%% A1:n=100 ok
	\multirow{3}{*}{22a}  
	 & {LASSO} & - & 21.17 & - & 21.00 & - & 23.17 & - & 23.17 & 22.09   \\ \cline{2-11}
	 & {SCAD} & - & 24.98 & - & 22.62 & - & 25.59 & - & 25.61 & 39.41   \\ \cline{2-11}
	 & {MCP} & - & 25.46 & - & 23.14 & - & 25.46 & - & 25.47 & 41.60  \\ \hline\hline
	%%% A2:n=1000 ok
	\multirow{3}{*}{22b} 
	 & {LASSO} & 14.10 & 13.49 & 14.37 & 13.52 & 13.75 & 13.87 & 13.86 & 13.83 & 13.50   \\ \cline{2-11}
	 & {SCAD} & 14.06 & 13.52 & 14.31 & 13.55 & 13.83 & 13.88 & 13.86 & 13.84 & 13.55   \\ \cline{2-11}
	 & {MCP} & 13.80 & 13.53 & 13.97 & 13.57 & 13.85 & 13.87 & 13.81 & 13.83 & 13.56  \\ \hline\hline
	%
	%
	%%% CaseA=sim3
	%%% A1:n=100 ok
	\multirow{3}{*}{23a}  
	 & {LASSO} & - & 245.48 & - & 246.07 & - & 245.48 & - & 245.48 & 251.43   \\ \cline{2-11}
	 & {SCAD} & - & 152.74 & - & 155.40 & - & 149.72 & - & 149.72 & 1750.79   \\ \cline{2-11}
	 & {MCP} & - & 109.89 & - & 110.85 & - & 107.95 & - & 107.95 & 1504.74  \\ \hline\hline
	%%% A2:n=1000 ok
	\multirow{3}{*}{23b} 
	 & {LASSO} & 21.35 & 13.75 & 21.74 & 13.78 & 13.79 & 13.85 & 13.93 & 13.84 & 13.76   \\ \cline{2-11}
	 & {SCAD} & 13.88 & 13.42 & 13.88 & 13.42 & 13.82 & 13.87 & 13.68 & 13.81 & 13.42   \\ \cline{2-11}
	 & {MCP} & 13.52 & 13.42 & 13.52 & 13.41 & 13.85 & 13.87 & 13.74 & 13.81 & 13.42  \\ \hline\hline
	%
	%
	%%% CaseA=sim3
	%%% A1:n=100 ok
	\multirow{3}{*}{24a}  
	 & {LASSO} & - & 22552 & - & 22755 & - & 22466 & - & 22466 & 22979   \\ \cline{2-11}
	 & {SCAD} & - & 13215 & - & 13410 & - & 12520 & - & 12520 & 167250   \\ \cline{2-11}
	 & {MCP} & - & 8963 & - & 9051 & - & 8513 & - & 8513 & 149655  \\ \hline\hline
	%%% A2:n=1000 ok
	\multirow{3}{*}{24b} 
	 & {LASSO} & 23.77 & 13.79 & 24.16 & 13.81 & 13.81 & 13.81 & 13.93 & 13.81 & 13.80   \\ \cline{2-11}
	 & {SCAD} & 13.37 & 13.37 & 13.37 & 13.37 & 13.76 & 13.76 & 13.68 & 13.75 & 13.38   \\ \cline{2-11}
	 & {MCP} & 13.37 & 13.38 & 13.37 & 13.37 & 13.81 & 13.81 & 13.74 & 13.79 & 13.38  \\ \hline\hline
	%
	%
	%
	%
		%%% CaseA=sim3
	%%% A1:n=100 ok
	\multirow{3}{*}{25a}  
	 & {LASSO} & 10.74 & 10.76 & 10.74 & 10.74 & 11.58 & 11.77 & 11.45 & 11.66 & 10.78   \\ \cline{2-11}
	 & {SCAD} & 10.74 & 10.76 & 10.74 & 10.74 & 11.75 & 11.82 & 11.62 & 11.75 & 10.78   \\ \cline{2-11}
	 & {MCP} & 10.75 & 10.77 & 10.74 & 10.74 & 11.79 & 11.82 & 11.69 & 11.76 & 10.80  \\ \hline\hline
	%%% A2:n=1000 ok
	\multirow{3}{*}{25b} 
	 & {LASSO} & 25.41 & 25.42 & 25.41 & 25.42 & 25.65 & 25.67 & 25.62 & 25.66 & 25.42   \\ \cline{2-11}
	 & {SCAD} & 25.41 & 25.42 & 25.41 & 25.42 & 25.67 & 25.68 & 25.64 & 25.67 & 25.42   \\ \cline{2-11}
	 & {MCP} & 25.41 & 25.42 & 25.41 & 25.42 & 25.68 & 25.68 & 25.65 & 25.67 & 25.42  \\ \hline\hline
	%
	%
	%%% CaseA=sim3
	%%% A1:n=100 ok
	\multirow{3}{*}{26a}  
	 & {LASSO} & 11.80 & 11.40 & 11.89 & 11.41 & 11.85 & 11.85 & 11.89 & 11.84 & 11.48   \\ \cline{2-11}
	 & {SCAD} & 11.67 & 11.41 & 11.74 & 11.42 & 11.84 & 11.84 & 11.84 & 11.84 & 11.48   \\ \cline{2-11}
	 & {MCP} & 11.55 & 11.42 & 11.58 & 11.43 & 11.84 & 11.85 & 11.84 & 11.84 & 11.50  \\ \hline\hline
	%%% A2:n=1000 ok
	\multirow{3}{*}{26b} 
	 & {LASSO} & 25.56 & 25.50 & 25.57 & 25.51 & 25.68 & 25.68 & 25.69 & 25.68 & 25.51   \\ \cline{2-11}
	 & {SCAD} & 25.56 & 25.50 & 25.57 & 25.51 & 25.68 & 25.68 & 25.69 & 25.68 & 25.52   \\ \cline{2-11}
	 & {MCP} & 25.53 & 25.51 & 25.53 & 25.51 & 25.68 & 25.68 & 25.68 & 25.68 & 25.52  \\ \hline\hline
	%
	%
	%%% CaseA=sim3
	%%% A1:n=100 ok
	\multirow{3}{*}{27a}  
	 & {LASSO} & 13.35 & 11.78 & 13.47 & 11.78 & 11.86 & 11.84 & 11.93 & 11.84 & 11.84   \\ \cline{2-11}
	 & {SCAD} & 11.93 & 11.67 & 11.92 & 11.65 & 11.84 & 11.84 & 11.83 & 11.83 & 11.71   \\ \cline{2-11}
	 & {MCP} & 11.78 & 11.67 & 11.77 & 11.66 & 11.84 & 11.84 & 11.83 & 11.83 & 11.71  \\ \hline\hline
	%%% A2:n=1000 ok
	\multirow{3}{*}{27b} 
	 & {LASSO} & 25.78 & 25.58 & 25.78 & 25.58 & 25.68 & 25.68 & 25.69 & 25.68 & 25.59   \\ \cline{2-11}
	 & {SCAD} & 25.60 & 25.57 & 25.60 & 25.57 & 25.68 & 25.68 & 25.68 & 25.68 & 25.58   \\ \cline{2-11}
	 & {MCP} & 25.59 & 25.57 & 25.59 & 25.57 & 25.68 & 25.68 & 25.68 & 25.68 & 25.58  \\ \hline\hline
	%
	%
	%%% CaseA=sim3
	%%% A1:n=100 ok
	\multirow{3}{*}{28a}  
	 & {LASSO} & 14.32 & 11.89 & 14.43 & 11.90 & 11.92 & 11.92 & 11.97 & 11.92 & 11.92   \\ \cline{2-11}
	 & {SCAD} & 11.61 & 11.61 & 11.60 & 11.60 & 11.81 & 11.81 & 11.80 & 11.80 & 11.63   \\ \cline{2-11}
	 & {MCP} & 11.62 & 11.62 & 11.61 & 11.61 & 11.82 & 11.82 & 11.82 & 11.82 & 11.65  \\ \hline\hline
	%%% A2:n=1000 ok
	\multirow{3}{*}{28b} 
	 & {LASSO} & 26.07 & 25.65 & 26.07 & 25.65 & 25.68 & 25.68 & 25.69 & 25.68 & 25.65   \\ \cline{2-11}
	 & {SCAD} & 25.64 & 25.59 & 25.64 & 25.59 & 25.68 & 25.68 & 25.68 & 25.68 & 25.60   \\ \cline{2-11}
	 & {MCP} & 25.59 & 25.59 & 25.59 & 25.59 & 25.68 & 25.68 & 25.68 & 25.68 & 25.60  \\ \hline\hline
	%
	%
	%%% CaseA=sim3
	%%% A1:n=100 ok
	\multirow{3}{*}{29a}  
	 & {LASSO} & - & 15.41 & - & 14.65 & - & 21.42 & - & 21.06 & 14.71   \\ \cline{2-11}
	 & {SCAD} & - & 21.32 & - & 14.66 & - & 25.17 & - & 24.82 & 14.67   \\ \cline{2-11}
	 & {MCP} & - & 22.01 & - & 14.74 & - & 25.26 & - & 14.82 & 14.69  \\ \hline\hline
	%%% A2:n=1000 ok
	\multirow{3}{*}{29b} 
	 & {LASSO} & 12.69 & 12.69 & 12.69 & 12.69 & 13.45 & 13.80 & 13.20 & 13.57 & 12.69   \\ \cline{2-11}
	 & {SCAD} & 12.69 & 12.69 & 12.69 & 12.69 & 13.74 & 13.86 & 13.42 & 13.74 & 12.69   \\ \cline{2-11}
	 & {MCP} & 12.69 & 12.69 & 12.69 & 12.69 & 13.80 & 13.86 & 13.55 & 13.73 & 12.69  \\ \hline\hline
	%
	%
	%%% CaseA=sim3
	%%% A1:n=100 ok
	\multirow{3}{*}{30a}  
	 & {LASSO} & - & 22.43 & - & 22.28 & - & 24.22 & - & 24.22 & 24.17   \\ \cline{2-11}
	 & {SCAD} & - & 25.50 & - & 25.29 & - & 26.08 & - & 26.09 & 51.72   \\ \cline{2-11}
	 & {MCP} & - & 25.85 & - & 24.98 & - & 25.85 & - & 25.86 & 54.17  \\ \hline\hline
	%%% A2:n=1000 ok
	\multirow{3}{*}{30b} 
	 & {LASSO} & 14.14 & 13.59 & 14.41 & 13.61 & 13.86 & 13.88 & 14.06 & 13.87 & 13.61   \\ \cline{2-11}
	 & {SCAD} & 14.06 & 13.63 & 14.33 & 13.65 & 13.88 & 13.88 & 14.01 & 13.88 & 13.64   \\ \cline{2-11}
	 & {MCP} & 13.84 & 13.64 & 14.03 & 13.67 & 13.88 & 13.88 & 13.91 & 13.88 & 13.66  \\ \hline\hline
	%
	%
	%%% CaseA=sim3
	%%% A1:n=100 ok
	\multirow{3}{*}{31a}  
	 & {LASSO} & - & 346.97 & - & 347.79 & - & 346.97 & - & 346.97 & 400.96   \\ \cline{2-11}
	 & {SCAD} & - & 205.04 & - & 208.22 & - & 199.80 & - & 199.80 & 2953.96   \\ \cline{2-11}
	 & {MCP} & - & 147.26 & - & 148.62 & - & 144.35 & - & 144.35 & 3098.65  \\ \hline\hline
	%%% A2:n=1000 ok
	\multirow{3}{*}{31b} 
	 & {LASSO} & 22.53 & 13.84 & 23.21 & 13.86 & 13.91 & 13.87 & 14.23 & 13.87 & 13.85   \\ \cline{2-11}
	 & {SCAD} & 14.10 & 13.66 & 14.13 & 13.66 & 13.86 & 13.88 & 13.79 & 13.85 & 13.66   \\ \cline{2-11}
	 & {MCP} & 13.79 & 13.66 & 13.79 & 13.66 & 13.87 & 13.88 & 13.82 & 13.85 & 13.66  \\ \hline\hline
	%
	%
	%%% CaseA=sim3
	%%% A1:n=100 ok
	\multirow{3}{*}{32a}  
	 & {LASSO} & - & 32921 & - & 33219 & - & 32608 & - & 32608 & 38121   \\ \cline{2-11}
	 & {SCAD} & - & 18611 & - & 18926 & - & 17490 & - & 17490 & 302241   \\ \cline{2-11}
	 & {MCP} & - & 12751 & - & 12914 & - & 12066 & - & 12066 & 299829  \\ \hline\hline
	%%% A2:n=1000 ok
	\multirow{3}{*}{32b} 
	 & {LASSO} & 50.71 & 14.00 & 54.63 & 14.00 & 14.01 & 14.00 & 14.23 & 14.00 & 14.00   \\ \cline{2-11}
	 & {SCAD} & 13.63 & 13.63 & 13.63 & 13.63 & 13.82 & 13.82 & 13.79 & 13.81 & 13.63   \\ \cline{2-11}
	 & {MCP} & 13.63 & 13.63 & 13.63 & 13.63 & 13.84 & 13.84 & 13.82 & 13.83 & 13.64  \\ \hline
	%
	%
    %\end{tabular}
  %\end{center}
%}
\end{longtable}
%\end{table*}
%\end{sidewaystable}
} %end of scriptsize


\end{document}
